# Supplementary material for: Effects of neuroticism on pre-exam irritable bowel syndrome in female middle school students: mediating role of intolerance of uncertainty and moderating role of exercise duration
Source: Front Psychiatry. 2024 Aug 14;15:1420970. doi: 10.3389/fpsyt.2024.1420970 (PMC11349732; doi:10.3389/fpsyt.2024.1420970)
Supplement: Supplementary file 1 [file Table1.xls]

## Sheet: Sheet1
number	gender	age	X1	X2	X3	X4	X5	X6	X7	X8	X9	X10	X11	X12	Total Neuroticism Scale score	grade	M1	M2	M3	M4	M5	M6	M7	M8	M9	M10	M11	M12	Total Intolerance of Uncertainty	Y1	Y2	Y3	Y4	Y5	Total IBS Scale score	IBS Scale	Exercise Time	Exercise classification
1	female	15	4	4	2	1	2	1	4	3	1	4	3	3	32	4	3	4	1	2	2	2	1	5	1	1	2	1	25	0	0	0	35	70	105	2	0	1
2	female	14	2	2	2	3	2	2	3	2	3	2	3	2	28	4	2	2	1	2	2	2	3	3	3	3	2	1	26	0	0	0	35	35	70	1	0	1
3	female	15	3	3	3	4	4	3	3	3	3	3	3	3	38	4	2	1	1	2	1	1	1	1	2	1	3	1	17	25	40	0	35	35	135	2	0	1
4	female	15	2	3	4	2	2	2	4	3	2	4	2	3	33	4	2	2	1	2	1	1	2	2	1	2	2	2	20	0	0	0	35	35	70	1	0	1
5	female	15	3	2	1	2	1	1	2	3	2	3	2	2	24	4	1	1	1	2	1	1	1	2	1	1	1	1	14	0	0	0	35	0	35	1	0	1
6	female	15	2	3	4	4	2	3	3	4	4	3	3	3	38	4	2	1	2	1	4	2	2	4	2	2	2	2	26	50	10	0	35	35	130	2	0	1
7	female	15	1	4	4	3	2	2	3	3	4	3	4	4	37	4	1	1	1	1	3	3	3	1	1	2	1	1	19	25	20	0	100	35	180	2	0	1
8	female	15	2	5	5	4	4	3	4	1	3	4	5	5	45	4	2	2	2	2	2	2	1	4	2	1	2	2	24	0	0	25	70	35	130	2	30	2
9	female	15	3	3	3	2	2	1	3	3	3	3	3	3	32	4	3	3	3	4	3	3	1	5	1	3	4	2	35	25	40	0	35	35	135	2	10	1
10	female	15	1	3	3	2	2	1	2	1	2	3	2	2	24	4	2	2	1	2	1	1	2	1	1	1	2	2	18	0	0	0	35	0	35	1	0	1
11	female	15	3	5	5	3	3	2	4	3	4	3	2	3	40	4	3	2	3	3	2	2	3	1	1	1	3	1	25	0	0	0	35	35	70	1	0	1
12	female	15	4	5	4	5	2	3	4	3	3	4	3	3	43	4	2	2	3	3	2	2	3	5	3	2	3	3	33	25	20	0	35	0	80	2	0	1
13	female	15	5	5	5	5	5	5	5	1	5	5	3	5	54	4	5	5	5	1	5	5	5	5	3	4	4	5	52	0	0	0	100	35	135	2	0	1
14	female	15	4	5	5	2	5	5	5	3	5	5	2	5	51	4	4	2	2	4	5	5	5	1	4	1	1	1	35	50	20	50	70	70	260	2	25	1
15	female	15	4	5	5	2	5	5	5	3	5	5	2	5	51	4	4	2	2	4	5	5	5	1	4	1	1	1	35	50	20	50	70	70	260	2	25	1
16	female	15	4	4	2	4	2	3	4	2	4	4	2	2	37	4	4	4	3	2	1	4	4	4	3	2	1	2	34	0	0	0	35	35	70	1	15	1
17	female	15	3	2	2	2	2	2	2	4	1	2	2	4	28	4	2	2	2	1	2	2	2	3	3	1	1	1	22	0	0	0	35	0	35	1	0	1
18	female	15	2	4	4	2	2	4	2	1	2	4	4	4	35	4	3	2	1	2	3	2	4	4	2	2	3	2	30	0	0	0	35	35	70	1	0	1
19	female	16	4	4	5	4	5	5	5	5	5	4	5	5	56	4	4	3	3	5	4	4	3	5	4	3	4	5	47	0	0	50	35	35	120	2	3	1
20	female	15	2	4	2	3	2	2	3	3	3	4	2	1	31	4	2	2	1	3	1	1	2	3	1	1	1	2	20	25	10	0	35	35	105	2	0	1
21	female	15	1	4	1	4	1	1	3	1	2	3	4	1	26	4	2	2	3	2	1	1	1	5	1	1	3	1	23	0	0	0	0	0	0	1	0	1
22	female	15	5	5	1	5	2	4	4	1	4	5	2	2	40	4	1	1	4	2	1	2	4	1	1	1	2	1	21	0	0	0	70	35	105	2	0	1
23	female	15	2	3	3	2	3	2	2	2	3	2	2	4	30	4	2	2	2	2	3	2	2	2	1	1	2	1	22	0	0	0	35	35	70	1	20	1
24	female	15	3	5	4	3	4	4	4	4	4	3	3	5	46	4	5	4	3	3	4	2	3	5	2	2	1	5	39	0	0	25	35	35	95	2	0	1
25	female	16	2	2	4	2	3	1	4	4	3	4	3	4	36	4	3	2	3	4	3	2	3	2	2	1	2	2	29	0	0	0	35	35	70	1	20	1
26	female	14	2	2	4	4	4	5	4	4	4	4	2	4	43	4	5	3	3	3	2	5	5	5	3	2	2	3	41	0	0	50	35	0	85	2	0	1
27	female	15	2	2	2	4	2	2	4	2	2	4	1	3	30	4	2	2	2	4	1	1	1	1	1	1	3	1	20	0	0	0	35	0	35	1	15	1
28	female	16	3	2	2	3	3	2	3	3	3	4	3	3	34	4	3	2	2	2	2	2	2	2	2	2	2	1	24	0	0	0	35	35	70	1	0	1
29	female	15	1	2	3	3	3	1	2	3	3	3	1	5	30	4	3	3	1	3	1	1	3	3	3	1	3	2	27	0	0	0	35	0	35	1	10	1
30	female	15	4	5	3	4	3	2	4	4	5	5	4	5	48	4	2	3	2	4	2	5	4	5	2	3	4	2	38	0	30	0	0	0	30	1	15	1
31	female	15	3	2	4	3	4	4	3	2	3	4	2	4	38	4	2	1	2	2	2	2	2	4	1	2	3	1	24	0	0	0	35	35	70	1	0	1
32	female	15	3	2	4	2	4	2	4	4	4	4	4	5	42	4	4	2	3	1	4	3	4	5	2	2	3	2	35	25	10	50	35	0	120	2	0	1
33	female	16	1	2	2	4	2	2	4	4	4	4	2	4	35	4	2	3	2	1	2	2	1	3	1	1	1	1	20	75	20	0	35	35	165	2	0	1
34	female	15	3	4	4	3	4	4	4	4	4	4	3	4	45	4	3	3	5	5	3	3	4	2	2	2	3	3	38	50	30	25	35	35	175	2	10	1
35	female	15	3	3	3	2	2	2	4	4	2	2	4	4	35	4	2	2	1	2	1	1	1	3	1	1	1	1	17	0	0	0	35	0	35	1	0	1
36	female	15	3	1	3	4	5	1	5	5	5	4	4	5	45	4	4	4	1	1	3	2	5	2	2	2	1	2	29	25	10	0	35	35	105	2	0	1
37	female	16	3	1	2	2	1	1	1	5	4	5	2	4	31	4	4	3	1	2	3	3	3	2	2	1	2	2	28	0	0	0	35	0	35	1	60	2
38	female	15	2	4	2	3	3	1	3	3	2	3	3	3	32	4	2	2	1	2	2	2	2	2	3	1	1	1	21	0	0	0	35	0	35	1	0	1
39	female	15	2	1	3	2	2	3	3	3	3	2	2	4	30	4	3	3	2	2	1	2	2	4	1	2	2	1	25	25	20	0	70	35	150	2	0	1
40	female	15	1	3	5	4	2	2	3	3	4	3	4	2	36	4	3	2	2	4	1	3	3	4	2	2	4	1	31	0	0	0	0	0	0	1	0	1
41	female	15	3	3	4	3	3	2	4	2	2	3	3	3	35	4	4	3	2	4	3	3	2	1	1	3	3	2	31	0	0	25	0	0	25	1	0	1
42	female	15	4	4	3	3	3	2	4	3	3	4	3	3	39	4	3	3	2	3	2	2	2	3	2	2	4	2	30	25	20	0	35	0	80	2	0	1
43	female	15	1	3	3	2	2	3	4	2	2	3	2	1	28	4	3	2	1	3	1	2	1	3	1	1	3	1	22	0	0	0	35	0	35	1	30	2
44	female	15	3	5	3	3	4	5	4	2	3	3	3	5	43	4	2	2	2	1	3	2	5	5	3	3	1	1	30	25	10	0	35	35	105	2	0	1
45	female	16	2	5	3	2	2	4	2	4	3	3	5	4	39	4	3	4	2	2	2	3	3	5	3	1	2	1	31	25	20	0	0	70	115	2	0	1
46	female	15	1	2	2	2	2	3	3	3	2	2	2	3	27	4	1	2	2	1	3	1	3	2	1	2	2	1	21	0	0	0	35	0	35	1	0	1
47	female	14	1	2	2	1	1	1	1	2	2	1	2	2	18	4	2	1	1	2	3	2	3	4	1	1	3	1	24	0	0	0	0	35	35	1	15	1
48	female	15	3	3	3	2	4	1	4	1	1	3	2	2	29	4	2	1	1	2	2	2	3	2	1	1	2	1	20	0	0	0	35	0	35	1	0	1
49	female	15	3	2	4	3	4	3	4	4	4	3	4	4	42	4	2	2	2	3	4	4	4	2	2	4	3	5	37	25	20	0	35	35	115	2	0	1
50	female	15	2	3	3	4	3	1	4	3	3	3	3	2	34	4	3	2	1	2	2	2	2	1	2	2	2	3	24	0	0	0	70	35	105	2	0	1
51	female	15	3	5	4	3	3	3	3	1	2	3	2	2	34	4	3	1	2	2	1	2	1	2	2	2	3	1	22	0	0	0	35	0	35	1	5	1
52	female	15	3	2	2	3	2	2	2	3	2	3	2	2	28	4	2	1	1	3	1	2	1	2	2	1	1	1	18	0	0	25	35	0	60	1	5	1
53	female	16	1	2	2	2	2	1	2	1	2	2	4	5	26	4	2	1	1	3	1	1	2	4	2	1	4	4	26	25	20	0	35	35	115	2	0	1
54	female	15	1	5	5	1	5	5	1	5	5	1	5	5	44	4	1	1	1	1	2	2	1	1	1	1	1	1	14	25	20	0	0	0	45	1	45	2
55	female	15	4	3	3	4	4	4	4	3	2	5	3	4	43	4	5	4	5	5	4	4	5	4	4	2	3	5	50	0	0	50	70	35	155	2	15	1
56	female	15	3	4	2	2	2	2	4	2	1	4	2	2	30	4	2	2	2	4	3	1	1	2	1	1	1	1	21	0	0	0	35	0	35	1	0	1
57	female	14	2	5	3	4	3	3	4	4	4	4	3	4	43	4	3	3	3	4	3	3	3	4	3	3	3	2	37	0	10	0	35	35	80	2	0	1
58	female	16	3	3	3	1	5	5	1	1	1	5	5	1	34	4	1	1	3	4	2	2	2	5	3	5	4	2	34	0	0	50	35	0	85	2	30	2
59	female	16	4	4	4	4	3	2	4	3	3	4	4	2	41	4	3	4	3	2	2	3	2	3	2	2	2	2	30	0	0	25	70	35	130	2	0	1
60	female	15	4	4	4	3	3	4	4	3	4	4	4	3	44	4	2	2	2	1	2	2	3	3	1	1	1	1	21	0	0	0	35	0	35	1	0	1
61	female	15	4	4	4	4	4	4	4	4	4	4	4	4	48	4	3	2	2	2	2	4	4	1	3	3	2	2	30	25	20	25	35	35	140	2	0	1
62	female	15	1	4	1	3	1	2	1	2	2	2	2	1	22	4	2	2	2	2	1	2	1	3	2	1	3	2	23	0	0	0	35	35	70	1	0	1
63	female	16	3	4	4	3	3	3	4	4	4	4	2	4	42	4	2	2	1	2	2	2	2	3	1	2	2	2	23	0	0	25	35	35	95	2	30	2
64	female	15	2	2	3	3	2	2	3	2	2	3	2	2	28	4	2	2	1	1	3	2	2	2	1	1	1	1	19	0	0	0	35	0	35	1	10	1
65	female	15	3	4	3	3	3	4	4	3	4	3	4	3	41	4	2	2	3	2	1	2	2	3	2	2	2	2	25	0	0	0	35	0	35	1	0	1
66	female	15	3	4	2	3	2	2	3	4	4	4	3	2	36	4	2	2	2	3	4	4	4	5	2	3	2	3	36	0	0	0	0	35	35	1	0	1
67	female	15	1	3	1	1	1	1	1	1	1	1	1	1	14	4	2	5	2	5	1	1	3	3	2	1	3	3	31	0	0	0	0	0	0	1	0	1
68	female	15	5	3	1	3	1	1	3	1	2	4	1	3	28	4	2	2	1	1	1	1	3	3	1	1	2	1	19	0	0	0	35	0	35	1	0	1
69	female	15	3	3	2	2	2	2	3	3	3	3	3	2	31	4	3	2	3	3	2	2	3	3	2	2	3	2	30	0	0	0	35	0	35	1	0	1
70	female	15	3	4	3	3	3	3	3	2	3	3	3	3	36	4	2	2	1	3	3	1	2	4	1	2	2	2	25	25	10	0	35	35	105	2	0	1
71	female	15	1	4	1	2	2	1	2	4	2	4	1	4	28	4	2	2	1	1	1	1	2	1	1	2	1	1	16	0	0	0	35	0	35	1	0	1
72	female	15	5	5	5	5	5	5	5	5	5	5	5	5	60	4	5	5	5	1	2	3	3	3	3	3	1	1	35	50	60	50	35	70	265	2	0	1
73	female	14	3	4	5	4	4	4	4	4	4	4	4	5	49	4	3	2	3	2	2	3	4	1	2	2	1	1	26	0	0	50	70	35	155	2	0	1
74	female	15	2	2	5	4	5	2	4	4	2	4	4	2	40	4	2	2	2	2	2	1	1	1	1	2	3	1	20	0	0	0	35	35	70	1	0	1
75	female	15	2	1	2	2	1	1	3	3	2	2	1	1	21	4	2	2	1	2	1	2	1	5	3	4	2	1	26	0	0	0	70	35	105	2	0	1
76	female	15	1	2	3	3	1	2	3	3	1	2	1	2	24	4	1	1	1	1	1	2	1	1	2	2	5	2	20	0	0	0	35	0	35	1	30	2
77	female	16	2	5	4	4	4	4	4	3	4	4	3	3	44	4	2	2	2	2	2	3	4	3	3	2	4	4	33	0	0	0	35	0	35	1	0	1
78	female	15	2	3	3	4	3	2	4	3	3	4	3	3	37	4	3	2	3	2	2	2	3	2	2	2	2	2	27	50	10	50	35	35	180	2	0	1
79	female	15	3	5	2	4	2	2	4	1	3	4	2	3	35	4	2	3	2	5	2	1	2	5	2	1	1	1	27	25	40	0	35	0	100	2	0	1
80	female	15	3	2	1	1	1	2	2	3	3	3	2	2	25	4	3	2	3	4	2	2	1	3	2	1	2	2	27	0	0	0	35	0	35	1	0	1
81	female	15	4	3	4	3	3	2	4	4	3	3	2	4	39	4	5	2	5	3	3	2	3	5	4	3	2	3	40	25	20	0	35	70	150	2	0	1
82	female	15	2	1	1	1	2	1	3	1	1	3	1	4	21	4	2	1	1	5	1	1	2	2	2	1	5	2	25	0	0	0	35	0	35	1	0	1
83	female	15	3	4	5	4	4	4	4	4	3	4	4	4	47	4	2	2	2	4	2	2	2	5	1	2	2	1	27	0	0	0	0	0	0	1	0	1
84	female	15	3	2	3	4	3	3	2	3	4	4	3	3	37	4	2	5	3	3	1	2	4	5	2	2	5	2	36	0	0	0	35	35	70	1	0	1
85	female	14	3	3	3	4	4	2	4	3	3	4	4	4	41	4	3	2	3	2	2	3	2	4	2	2	2	2	29	25	20	50	35	35	165	2	0	1
86	female	16	3	1	4	3	2	1	2	3	4	3	3	3	32	4	2	1	1	2	3	2	3	2	1	1	3	1	22	50	40	0	35	70	195	2	0	1
87	female	16	1	2	5	3	1	1	5	5	1	4	3	3	34	4	5	5	1	5	2	5	5	5	5	2	5	5	50	0	0	0	35	0	35	1	15	1
88	female	15	2	2	2	2	2	4	3	3	3	2	2	3	30	4	2	1	1	3	2	2	5	3	3	2	2	1	27	0	0	0	0	0	0	1	30	2
89	female	15	1	3	1	2	1	1	3	2	2	3	4	1	24	4	2	1	1	1	1	2	1	1	1	1	1	1	14	0	0	0	35	0	35	1	0	1
90	female	15	4	2	2	4	2	2	4	4	4	4	4	3	39	4	2	1	1	1	2	3	1	1	1	1	2	1	17	25	20	0	35	0	80	2	5	1
91	female	15	1	2	1	4	2	1	4	5	4	3	1	4	32	4	2	2	1	1	2	3	3	5	1	1	2	1	24	0	0	0	35	0	35	1	20	1
92	female	15	1	3	1	3	1	1	5	1	1	3	1	5	26	4	2	2	1	1	1	1	2	5	1	1	5	5	27	0	0	0	0	70	70	1	0	1
93	female	15	4	4	4	4	2	2	2	4	4	4	4	2	40	4	5	3	3	3	1	3	3	5	1	3	3	5	38	0	0	0	35	0	35	1	30	2
94	female	15	4	4	4	4	3	3	3	3	2	4	2	3	39	4	2	3	3	2	4	4	4	5	2	3	3	2	37	25	30	0	35	35	125	2	0	1
95	female	16	4	4	4	4	3	4	4	4	4	4	4	4	47	4	2	2	2	1	1	2	2	3	2	2	1	1	21	0	0	50	35	0	85	2	0	1
96	female	15	3	4	3	3	3	4	3	3	4	3	2	2	37	4	3	3	4	2	2	3	4	2	1	2	2	1	29	0	0	0	35	0	35	1	0	1
97	female	14	1	4	5	4	4	1	4	4	3	4	3	4	41	4	3	5	4	2	2	2	5	1	1	1	5	2	33	0	0	0	70	35	105	2	0	1
98	female	15	4	4	5	5	5	5	5	4	4	5	4	5	55	4	3	2	1	2	2	3	3	3	2	2	2	1	26	50	30	0	100	70	250	2	0	1
99	female	16	1	2	1	2	1	1	2	1	2	3	2	1	19	4	3	2	1	4	2	2	3	1	1	1	3	2	25	0	0	0	0	0	0	1	0	1
100	female	15	1	5	3	3	4	3	4	3	5	2	4	2	39	4	2	2	2	2	2	2	2	3	4	4	4	2	31	0	0	0	70	35	105	2	20	1
101	female	15	5	2	3	2	2	2	3	3	3	3	2	3	33	4	2	3	3	2	1	4	1	4	2	2	2	2	28	0	0	0	35	35	70	1	0	1
102	female	15	4	2	2	2	2	2	3	2	2	3	2	2	28	4	2	2	1	3	2	2	2	1	1	1	2	2	21	0	0	0	35	0	35	1	0	1
103	female	15	2	5	5	5	4	3	2	4	4	4	1	1	40	4	2	3	4	4	2	1	1	2	2	1	2	2	26	0	0	25	35	35	95	2	0	1
104	female	14	2	5	4	5	3	2	4	3	3	3	2	4	40	4	2	2	2	2	3	1	1	3	1	1	3	2	23	0	0	0	0	0	0	1	0	1
105	female	15	2	1	3	3	2	2	3	4	3	4	4	2	33	4	2	2	3	3	2	2	3	4	2	2	3	3	31	0	0	0	35	35	70	1	0	1
106	female	15	3	2	4	2	1	2	3	2	2	2	3	1	27	4	3	3	2	1	3	5	4	5	1	2	1	1	31	0	10	0	35	70	115	2	0	1
107	female	15	3	2	2	3	3	1	4	2	2	3	2	4	31	4	2	2	1	3	2	2	1	4	1	2	2	1	23	50	40	0	0	70	160	2	0	1
108	female	16	4	3	4	4	3	4	5	3	3	3	3	5	44	4	5	4	3	2	2	5	5	3	1	1	2	1	34	0	0	0	35	35	70	1	0	1
109	female	15	2	2	2	1	1	1	3	4	4	1	4	3	28	4	3	3	3	4	4	2	2	5	3	3	1	1	34	0	20	50	35	70	175	2	0	1
110	female	15	3	4	4	4	4	4	5	4	5	5	3	5	50	4	2	3	4	2	2	3	4	4	2	1	1	2	30	50	10	50	35	35	180	2	0	1
111	female	15	3	4	4	4	3	3	4	3	3	3	4	4	42	4	2	3	2	2	1	1	1	3	2	2	3	2	24	25	20	25	35	0	105	2	0	1
112	female	15	1	1	4	4	1	1	4	3	3	3	1	1	27	4	2	1	1	2	1	1	2	3	1	2	3	1	20	25	10	0	35	0	70	1	0	1
113	female	14	4	5	5	4	2	5	4	4	2	4	3	3	45	4	2	4	4	4	1	2	3	3	1	1	3	3	31	25	20	25	35	0	105	2	0	1
114	female	15	3	4	4	3	4	2	2	3	4	3	4	3	39	4	3	1	2	2	1	2	1	4	1	1	3	3	24	50	20	0	35	70	175	2	30	2
115	female	16	2	4	4	3	3	2	2	3	2	3	2	2	32	5	3	3	2	2	2	2	3	1	1	3	2	3	27	0	0	25	35	0	60	1	20	1
116	female	16	3	4	4	3	3	3	4	1	2	4	2	2	35	5	2	1	1	2	2	2	3	5	2	2	3	1	26	0	0	0	35	35	70	1	0	1
117	female	16	2	4	4	2	4	4	3	4	4	3	4	4	42	5	3	3	2	2	2	2	2	4	2	1	2	1	26	0	0	50	35	35	120	2	10	1
118	female	17	3	4	4	2	2	4	2	3	3	3	2	2	34	5	2	2	2	2	2	2	2	3	2	2	1	1	23	0	0	0	35	0	35	1	0	1
119	female	16	5	5	5	5	5	5	5	2	4	5	3	5	54	5	5	2	2	2	1	2	4	2	1	2	1	1	25	0	0	0	35	0	35	1	0	1
120	female	16	4	4	2	3	2	4	5	2	4	5	4	4	43	5	2	2	3	4	2	2	5	1	2	2	2	5	32	0	0	0	35	0	35	1	20	1
121	female	16	3	5	3	2	2	4	4	3	4	4	4	4	42	5	2	2	1	3	5	4	4	2	2	2	1	1	29	0	0	0	35	0	35	1	10	1
122	female	16	1	1	3	2	2	2	4	2	2	3	2	1	25	5	2	2	1	2	2	1	1	2	1	1	2	1	18	25	20	0	35	35	115	2	15	1
123	female	17	5	4	5	4	3	2	2	2	1	2	2	4	36	5	2	4	2	4	3	1	1	3	1	3	3	2	29	0	0	0	35	0	35	1	60	2
124	female	15	5	2	2	2	5	2	3	4	3	5	3	2	38	5	4	3	4	4	4	2	3	5	4	3	3	2	41	50	40	25	35	70	220	2	0	1
125	female	16	4	3	3	4	3	2	4	3	2	4	2	3	37	5	2	1	3	4	2	1	2	3	2	1	4	2	27	0	0	0	35	0	35	1	0	1
126	female	16	3	3	4	4	3	3	4	3	4	4	3	4	42	5	2	3	3	3	2	4	4	2	2	3	3	3	34	0	0	0	35	0	35	1	0	1
127	female	16	3	4	4	3	2	3	4	3	3	3	4	3	39	5	2	2	2	2	2	3	3	3	2	2	2	2	27	50	0	25	35	35	145	2	10	1
128	female	16	3	4	4	4	2	2	4	2	2	2	3	3	35	5	3	1	3	2	2	1	1	5	2	1	3	3	27	0	20	25	0	0	45	1	60	2
129	female	16	1	3	3	1	2	3	2	2	2	1	1	3	24	5	2	1	1	1	1	3	2	4	2	2	3	5	27	0	0	0	35	0	35	1	0	1
130	female	17	5	2	1	1	1	1	1	1	2	2	1	1	19	5	3	3	2	4	3	3	3	4	1	2	4	1	33	25	20	0	35	35	115	2	0	1
131	female	16	4	1	1	4	3	1	2	3	1	4	1	2	27	5	1	1	1	4	1	2	2	5	1	2	5	2	27	0	0	0	35	0	35	1	0	1
132	female	16	2	2	3	3	3	2	4	2	3	3	3	2	32	5	4	2	2	3	1	1	1	4	1	1	2	1	23	25	20	25	35	35	140	2	45	2
133	female	16	1	5	5	1	5	5	1	5	5	1	5	5	44	5	2	2	1	1	4	4	4	2	2	2	1	1	26	25	20	0	70	35	150	2	0	1
134	female	16	1	3	4	2	5	4	2	4	4	3	3	4	39	5	3	3	3	3	2	2	3	2	1	1	2	1	26	0	10	0	35	0	45	1	0	1
135	female	15	3	2	4	4	4	3	4	2	1	2	4	3	36	5	2	1	2	3	3	1	1	4	2	1	2	1	23	0	0	0	70	35	105	2	0	1
136	female	16	3	2	2	4	2	2	2	2	4	2	1	2	28	5	3	2	3	3	2	3	3	3	2	4	3	3	34	0	0	0	35	0	35	1	0	1
137	female	16	1	4	1	3	4	2	2	1	2	2	2	3	27	5	2	2	1	1	1	1	2	5	2	1	1	1	20	0	0	50	70	0	120	2	30	2
138	female	16	5	4	2	3	3	3	3	3	3	3	3	4	39	5	4	2	2	2	2	5	3	2	2	4	2	4	34	25	20	25	35	35	140	2	30	2
139	female	16	1	1	2	2	2	1	3	1	2	2	3	1	21	5	5	4	3	5	2	2	1	2	1	1	4	1	31	0	0	0	35	0	35	1	30	2
140	female	16	1	1	1	5	1	1	1	1	1	1	1	1	16	5	2	3	1	5	1	2	1	2	2	1	5	1	26	25	20	0	0	0	45	1	0	1
141	female	17	3	4	3	4	3	2	4	2	4	4	4	3	40	5	3	3	2	4	2	2	3	3	2	3	3	1	31	25	20	25	35	35	140	2	0	1
142	female	16	3	2	3	2	2	2	2	3	3	1	1	3	27	5	3	2	2	5	2	2	4	3	4	2	5	3	37	0	0	0	35	35	70	1	0	1
143	female	16	4	5	5	4	3	5	4	4	5	5	4	5	53	5	4	5	4	2	5	5	5	5	5	1	2	2	45	0	0	50	35	35	120	2	0	1
144	female	17	3	2	1	3	4	4	3	3	4	3	4	3	37	5	2	3	3	2	2	3	4	4	2	2	2	3	32	25	30	0	35	0	90	2	10	1
145	female	15	2	3	4	3	3	2	3	2	3	3	3	3	34	5	2	2	2	3	1	2	3	3	1	1	2	2	24	0	0	0	0	0	0	1	0	1
146	female	16	3	1	1	4	1	1	1	4	2	4	1	1	24	5	1	1	2	4	2	2	3	4	3	2	5	2	31	0	0	0	35	0	35	1	10	1
147	female	16	1	3	3	3	2	3	4	1	2	4	1	1	28	5	2	1	1	2	1	1	3	1	2	1	2	3	20	0	0	0	35	0	35	1	0	1
148	female	16	2	1	1	5	1	1	3	3	2	1	1	4	25	5	2	2	2	4	4	3	3	2	1	2	3	2	30	0	0	0	0	0	0	1	0	1
149	female	17	3	3	3	3	2	2	3	2	2	3	2	3	31	5	2	2	1	2	2	1	2	2	2	1	5	3	25	0	0	0	35	0	35	1	0	1
150	female	16	4	2	3	2	2	1	3	3	2	3	2	1	28	5	2	2	3	2	2	1	3	4	1	1	1	1	23	25	10	0	35	0	70	1	0	1
151	female	16	5	1	3	3	4	1	3	4	2	4	3	5	38	5	5	5	3	3	2	3	5	3	2	2	5	3	41	50	20	25	70	35	200	2	35	2
152	female	16	4	3	4	3	4	3	4	2	2	4	1	4	38	5	4	3	3	3	1	2	2	2	2	2	4	2	30	25	10	0	35	35	105	2	90	2
153	female	16	4	4	3	5	3	4	4	2	2	5	3	3	42	5	3	3	3	3	2	1	5	4	1	1	3	1	30	25	30	50	35	35	175	2	0	1
154	female	15	3	2	5	5	3	4	4	4	4	3	5	1	43	5	3	4	2	3	1	2	3	5	2	1	3	3	32	25	30	0	35	0	90	2	0	1
155	female	16	4	3	4	2	4	3	4	4	4	4	3	2	41	5	2	2	2	2	1	1	2	4	2	2	2	2	24	25	10	0	35	35	105	2	20	1
156	female	15	3	2	4	3	1	4	3	3	2	4	2	2	33	5	2	2	1	2	1	1	3	4	2	2	2	1	23	0	0	0	35	35	70	1	0	1
157	female	16	4	1	3	3	1	3	4	3	4	3	2	1	32	5	2	2	3	2	1	1	1	4	2	1	3	2	24	0	0	0	35	0	35	1	20	1
158	female	17	1	5	4	5	4	4	4	4	4	5	3	3	46	5	5	3	4	2	2	5	2	5	3	3	1	2	37	25	20	0	35	0	80	2	0	1
159	female	16	2	2	2	2	2	2	2	2	2	2	3	2	25	5	1	1	1	2	1	1	1	1	2	1	4	3	19	0	0	0	35	35	70	1	20	1
160	female	16	2	2	4	4	4	2	3	4	2	3	2	4	36	5	3	3	1	2	1	2	2	4	1	2	2	2	25	0	0	0	35	0	35	1	20	1
161	female	16	3	2	3	4	2	2	3	4	2	3	2	4	34	5	2	2	1	3	2	1	2	1	2	1	2	1	20	0	0	25	35	35	95	2	0	1
162	female	16	2	2	2	2	2	2	2	3	2	2	2	2	25	5	2	1	1	3	1	2	3	4	1	1	3	2	24	0	10	0	35	35	80	2	0	1
163	female	16	2	4	2	2	2	1	2	3	2	2	2	3	27	5	3	2	2	3	2	2	2	4	1	2	3	3	29	0	0	0	35	0	35	1	0	1
164	female	16	2	2	3	3	3	3	3	3	3	3	3	3	34	5	2	2	1	4	4	4	2	2	2	2	2	2	29	0	10	0	35	0	45	1	0	1
165	female	16	4	1	3	1	4	1	4	3	1	3	2	1	28	5	3	1	1	2	4	3	2	2	1	1	1	1	22	25	10	25	0	0	60	1	10	1
166	female	16	1	3	2	3	1	1	2	2	2	4	1	1	23	5	2	1	1	2	1	1	1	3	1	1	1	1	16	0	20	0	35	35	90	2	0	1
167	female	16	3	2	2	1	2	1	2	2	2	2	2	2	23	4	2	1	1	4	1	1	2	2	1	1	3	1	20	0	0	0	70	0	70	1	15	1
168	female	16	2	2	2	3	2	2	2	3	2	4	2	2	28	5	2	2	1	3	2	4	4	2	1	3	2	1	27	25	30	0	70	35	160	2	90	2
169	female	16	2	3	2	4	2	2	2	1	3	4	4	5	34	5	3	2	3	3	2	4	3	3	2	3	2	2	32	0	0	0	35	35	70	1	0	1
170	female	16	2	2	4	2	2	3	2	3	3	2	2	3	30	5	3	2	1	3	1	3	2	1	2	2	3	1	24	0	0	0	0	0	0	1	10	1
171	female	16	4	4	2	2	5	4	4	3	2	4	2	3	39	5	2	2	1	2	1	2	2	3	1	2	3	1	22	0	0	0	35	0	35	1	0	1
172	female	15	2	2	2	2	2	2	2	2	2	2	2	2	24	5	2	2	2	3	2	2	2	2	2	1	2	2	24	25	10	0	35	35	105	2	0	1
173	female	16	1	4	4	3	4	2	3	3	4	4	4	4	40	5	2	2	2	2	3	3	4	5	3	3	2	1	32	25	20	75	35	35	190	2	0	1
174	female	16	4	3	3	4	4	4	4	4	4	4	4	4	46	5	2	2	2	2	3	2	2	3	2	2	2	2	26	0	0	50	35	35	120	2	25	1
175	female	16	1	3	1	3	2	1	3	2	3	3	2	2	26	5	3	3	1	3	1	2	3	2	2	1	3	1	25	0	0	0	35	0	35	1	10	1
176	female	16	1	4	2	1	2	1	4	1	3	4	1	1	25	5	2	2	1	1	2	3	3	3	1	1	2	2	23	0	0	0	35	35	70	1	20	1
177	female	16	4	3	1	2	2	3	2	3	3	2	1	2	28	5	3	3	1	2	2	2	2	1	2	3	3	3	27	0	0	0	0	0	0	1	0	1
178	female	16	3	3	3	3	3	3	3	3	3	3	3	3	36	5	3	3	3	4	2	2	2	2	2	2	3	1	29	0	0	25	0	0	25	1	15	1
179	female	16	1	1	1	1	1	1	1	1	1	1	1	1	12	5	2	2	1	5	1	1	2	2	1	1	5	3	26	0	0	0	0	0	0	1	0	1
180	female	16	1	1	1	2	1	1	1	1	1	1	1	1	13	5	2	2	1	2	2	1	2	1	1	1	2	1	18	0	0	0	35	0	35	1	0	1
181	female	17	2	3	1	2	1	1	4	3	4	3	1	4	29	5	5	2	1	2	1	2	1	1	1	1	3	3	23	25	40	0	0	0	65	1	10	1
182	female	16	3	3	5	4	3	4	5	2	3	4	3	4	43	5	2	2	2	1	1	3	3	2	3	2	2	2	25	0	0	0	35	0	35	1	0	1
183	female	16	3	4	3	4	2	2	4	3	3	3	2	3	36	5	5	3	1	1	5	5	3	5	2	2	2	1	35	25	20	25	35	0	105	2	0	1
184	female	16	1	2	1	4	5	3	3	4	3	3	5	5	39	5	3	3	2	2	1	1	1	4	1	3	1	1	23	0	0	0	35	35	70	1	0	1
185	female	16	2	4	5	1	5	3	2	1	1	1	5	4	34	5	5	3	5	2	5	5	5	5	3	4	4	2	48	25	40	0	70	35	170	2	0	1
186	female	16	3	2	1	4	2	3	2	2	3	3	2	2	29	5	2	1	1	1	1	2	4	3	1	1	1	1	19	25	20	0	35	35	115	2	35	2
187	female	18	1	1	1	2	1	1	1	1	1	1	1	1	13	5	3	3	2	2	2	3	3	4	3	2	1	2	30	50	30	0	35	35	150	2	45	2
188	female	17	5	2	2	4	3	3	4	2	1	4	1	1	32	5	2	4	1	2	1	1	1	1	1	3	2	1	20	0	0	25	35	35	95	2	0	1
189	female	15	2	2	2	2	2	1	2	2	2	2	2	2	23	5	1	1	1	2	1	2	2	2	1	2	2	1	18	0	10	0	35	0	45	1	0	1
190	female	15	1	5	4	5	5	5	1	5	5	1	5	5	47	5	5	5	5	5	5	5	5	5	5	5	5	5	60	25	90	50	70	70	305	2	0	1
191	female	16	3	4	5	4	3	3	4	3	5	4	2	2	42	5	3	3	3	4	3	4	4	3	2	2	4	2	37	0	0	0	0	0	0	1	15	1
192	female	16	2	4	3	2	4	4	4	4	3	4	3	3	40	5	1	1	1	1	1	2	1	3	1	1	2	1	16	25	30	75	35	35	200	2	0	1
193	female	15	3	5	3	4	5	5	4	4	2	4	2	5	46	5	3	2	1	3	1	2	2	1	1	1	2	1	20	25	20	50	0	35	130	2	20	1
194	female	16	2	4	4	2	2	2	4	2	3	3	3	4	35	5	4	3	3	1	2	2	2	3	2	2	2	4	30	25	20	0	100	0	145	2	0	1
195	female	15	3	3	3	3	3	3	3	3	3	3	3	3	36	5	5	5	5	5	5	5	5	5	5	5	5	5	60	0	0	0	0	0	0	1	0	1
196	female	16	5	1	5	5	1	5	5	1	1	1	1	5	36	5	5	5	5	5	1	1	1	5	1	1	5	5	40	0	0	0	35	35	70	1	0	1
197	female	16	4	4	4	4	4	4	4	2	4	4	2	2	42	5	3	3	3	3	3	3	3	3	3	3	3	1	34	0	0	50	35	35	120	2	0	1
198	female	16	1	2	2	3	2	1	2	1	3	3	3	3	26	5	3	4	5	2	3	3	4	5	2	2	2	3	38	25	40	50	70	70	255	2	0	1
199	female	16	2	2	2	2	2	2	2	2	2	2	2	2	24	5	4	3	3	3	2	2	3	4	3	2	4	3	36	25	20	50	35	35	165	2	0	1
200	female	16	3	3	5	3	1	1	5	1	4	5	3	1	35	5	3	2	1	2	5	5	5	1	4	2	1	1	32	50	60	75	35	35	255	2	0	1
201	female	16	3	4	4	4	3	3	5	1	2	5	1	1	36	5	2	3	3	4	2	1	5	5	1	1	4	1	32	0	0	25	0	0	25	1	0	1
202	female	16	2	4	4	3	4	3	3	2	4	4	4	4	41	5	4	3	2	1	1	1	4	4	1	1	2	1	25	0	0	0	35	0	35	1	15	1
203	female	16	4	4	3	2	2	2	4	2	3	4	4	3	37	5	2	2	2	2	2	2	2	3	2	2	2	1	24	0	0	0	35	0	35	1	0	1
204	female	16	2	3	2	2	2	1	3	3	3	3	2	3	29	5	2	2	2	3	2	1	2	1	2	2	2	1	22	0	20	0	35	0	55	1	0	1
205	female	16	4	3	4	3	4	2	5	4	5	4	4	4	46	5	5	5	5	3	2	3	5	2	2	1	2	2	37	0	0	0	35	0	35	1	0	1
206	female	15	4	3	3	2	4	3	4	2	3	3	3	3	37	5	2	1	1	2	2	2	3	5	2	1	1	1	23	25	10	75	35	35	180	2	10	1
207	female	16	4	2	5	5	4	5	4	3	4	5	4	2	47	5	5	5	3	3	5	4	4	5	4	4	2	2	46	75	20	0	35	70	200	2	0	1
208	female	16	1	2	1	2	2	2	2	2	2	2	2	2	22	5	2	1	1	3	1	1	1	3	1	1	2	2	19	0	0	0	35	0	35	1	0	1
209	female	15	1	2	1	1	1	1	1	1	1	1	2	1	14	5	2	1	1	4	1	1	1	2	1	1	3	1	19	0	0	0	35	35	70	1	60	2
210	female	16	1	1	1	3	1	1	1	3	1	1	1	1	16	5	2	1	1	1	2	1	1	1	1	1	3	1	16	0	0	0	35	0	35	1	0	1
211	female	15	3	2	4	4	3	2	4	4	4	4	4	4	42	5	3	3	2	2	3	4	4	5	3	3	2	2	36	0	0	0	35	35	70	1	0	1
212	female	17	2	2	1	4	1	2	1	2	4	3	2	1	25	5	2	2	1	2	1	1	2	1	2	1	2	1	18	0	0	0	35	0	35	1	0	1
213	female	16	3	2	4	4	4	1	4	2	2	4	4	2	36	5	4	4	4	2	1	2	2	4	2	2	3	1	31	0	0	0	0	0	0	1	0	1
214	female	16	3	3	4	2	4	4	2	4	4	2	2	2	36	5	1	1	1	4	1	1	1	2	1	1	5	3	22	0	0	0	35	35	70	1	8	1
215	female	16	4	2	4	4	4	4	4	2	2	4	4	2	40	5	2	2	2	2	2	1	2	1	2	2	2	2	22	25	20	25	70	35	175	2	0	1
216	female	16	4	4	3	4	3	4	4	4	3	4	2	2	41	5	3	4	3	2	3	4	3	1	1	1	2	1	28	0	0	50	35	35	120	2	0	1
217	female	16	2	4	2	4	2	4	3	3	3	4	2	2	35	5	2	2	2	2	2	2	3	2	1	1	2	1	22	25	20	50	35	70	200	2	10	1
218	female	16	2	4	5	3	2	2	3	1	2	5	5	3	37	5	2	1	1	3	2	1	2	1	1	1	3	1	19	25	30	0	35	0	90	2	0	1
219	female	15	3	4	2	5	4	4	4	4	2	5	4	1	42	5	2	2	1	3	1	2	2	1	2	1	2	1	20	0	0	0	35	35	70	1	0	1
220	female	15	3	2	1	3	2	2	2	3	2	4	1	3	28	5	2	3	1	2	1	2	3	2	1	2	2	1	22	0	0	0	35	0	35	1	0	1
221	female	16	2	2	4	2	1	3	2	2	2	2	2	2	26	5	2	2	3	2	3	3	2	3	3	3	3	3	32	0	0	50	35	35	120	2	0	1
222	female	16	4	2	3	4	2	2	4	5	2	4	1	1	34	5	1	1	1	4	4	3	3	3	3	3	2	1	29	0	0	0	35	70	105	2	0	1
223	female	16	1	2	4	3	3	3	4	3	2	5	4	2	36	5	4	4	2	2	5	2	2	4	1	2	2	1	31	0	0	0	35	0	35	1	0	1
224	female	17	3	3	2	2	2	2	2	2	2	4	2	2	28	6	4	3	1	4	2	2	2	1	2	2	3	1	27	0	0	0	35	70	105	2	0	1
225	female	17	1	4	1	4	1	1	4	5	4	4	2	1	32	6	2	1	1	1	1	1	2	1	1	2	1	1	15	25	10	0	35	0	70	1	30	2
226	female	17	4	2	2	3	3	2	1	4	2	4	2	2	31	6	5	2	2	2	1	1	1	1	1	1	1	1	19	25	20	50	70	35	200	2	0	1
227	female	18	5	2	1	4	1	2	5	3	4	2	3	2	34	6	1	1	1	2	1	2	1	2	2	2	1	1	17	100	100	100	5	70	375	2	3	1
228	female	17	4	1	3	4	5	2	4	4	3	4	2	2	38	6	2	2	1	2	1	1	4	5	2	1	3	1	25	75	20	0	35	70	200	2	0	1
229	female	17	4	4	1	5	3	1	2	2	2	3	3	2	32	6	2	2	2	3	2	3	3	3	1	2	3	2	28	0	0	0	35	0	35	1	0	1
230	female	17	3	2	2	2	2	2	2	2	3	3	2	3	28	6	3	3	1	4	1	2	2	5	2	2	2	1	28	25	10	0	35	35	105	2	10	1
231	female	17	3	3	4	5	3	4	4	3	4	4	3	3	43	6	4	4	3	2	5	5	3	4	5	3	3	3	44	0	0	0	35	0	35	1	0	1
232	female	17	1	2	4	2	2	1	2	1	2	2	4	4	27	6	1	3	1	2	3	1	1	5	1	1	3	1	23	0	0	0	35	35	70	1	0	1
233	female	16	4	4	3	3	2	1	4	4	4	4	4	2	39	6	2	3	4	3	2	3	3	2	1	1	1	2	27	25	0	0	35	0	60	1	10	1
234	female	17	1	1	1	1	1	1	1	1	1	1	1	1	12	6	1	1	1	4	1	1	1	4	1	1	4	1	21	0	0	0	70	0	70	1	20	1
235	female	17	3	5	3	2	3	1	3	5	5	2	1	5	38	6	4	3	3	2	2	3	3	3	5	2	3	3	36	50	40	25	35	35	185	2	0	1
236	female	17	3	3	3	3	3	2	4	3	4	4	2	3	37	6	3	2	2	2	2	2	3	2	2	1	2	1	24	25	10	0	35	35	105	2	0	1
237	female	17	2	1	5	1	4	1	2	2	2	4	2	1	27	6	3	2	1	3	1	1	3	5	1	1	2	1	24	0	0	50	35	0	85	2	5	1
238	female	16	1	1	1	1	1	1	4	4	1	1	2	1	19	6	1	1	1	3	2	1	3	5	2	1	3	1	24	25	10	50	0	0	85	2	5	1
239	female	17	2	3	2	2	2	2	3	2	3	3	2	3	29	6	2	2	1	4	2	3	3	4	2	3	2	2	30	25	10	25	35	35	130	2	0	1
240	female	17	1	4	4	2	3	2	2	4	3	3	4	5	37	6	2	2	2	2	2	3	4	1	2	3	5	3	31	0	0	0	35	35	70	1	0	1
241	female	17	1	1	2	4	1	1	1	3	2	2	3	1	22	6	4	3	1	2	2	2	4	5	1	1	3	5	33	0	0	0	35	0	35	1	10	1
242	female	17	2	1	1	3	1	1	2	2	2	3	2	1	21	6	3	4	1	5	4	3	1	2	2	1	5	3	34	0	0	0	35	0	35	1	15	1
243	female	17	3	4	2	2	2	2	4	2	3	4	2	2	32	6	3	2	3	4	4	4	4	2	4	2	3	2	37	0	0	0	70	35	105	2	60	2
244	female	17	3	3	2	4	2	2	2	2	4	4	4	2	34	6	3	2	1	2	2	4	5	1	1	2	4	4	31	0	0	0	35	35	70	1	0	1
245	female	17	3	3	4	4	4	4	3	4	2	3	3	3	40	6	1	1	1	2	1	1	1	1	1	1	3	3	17	0	0	0	0	0	0	1	0	1
246	female	17	4	1	1	1	1	1	3	1	2	2	1	3	21	6	2	1	1	3	1	1	2	3	1	1	3	5	24	0	0	0	35	0	35	1	0	1
247	female	17	2	3	4	4	3	2	3	4	3	3	2	3	36	6	3	2	1	3	2	1	2	2	1	1	3	1	22	25	20	0	35	0	80	2	60	2
248	female	17	4	4	5	4	2	1	2	4	3	4	3	1	37	6	2	2	1	3	2	3	5	1	1	2	1	1	24	75	40	50	35	35	235	2	20	1
249	female	17	4	4	2	1	3	1	4	1	1	4	4	1	30	6	3	1	1	2	4	3	3	4	2	2	1	2	28	25	20	0	35	35	115	2	10	1
250	female	17	2	3	2	2	3	1	3	2	2	3	1	2	26	6	2	1	2	3	1	2	2	4	2	1	3	1	24	0	0	0	35	0	35	1	5	1
251	female	17	1	4	4	1	5	1	4	3	3	3	2	2	33	6	2	2	1	4	2	2	1	2	1	1	4	2	24	0	0	0	35	0	35	1	0	1
252	female	17	3	2	3	2	3	3	3	2	4	3	2	3	33	6	2	2	2	3	2	2	2	3	1	2	2	2	25	0	0	0	35	0	35	1	0	1
253	female	17	3	4	5	4	4	3	3	4	4	4	4	3	45	6	3	3	3	2	2	2	4	4	2	2	2	2	31	25	20	0	35	35	115	2	0	1
254	female	17	2	2	2	3	5	1	3	3	2	4	4	2	33	6	2	1	1	2	2	2	4	5	2	2	1	1	25	25	10	25	35	70	165	2	5	1
255	female	17	4	3	2	3	3	3	3	2	2	3	2	3	33	6	4	3	2	4	1	3	2	3	2	2	4	2	32	0	0	0	35	35	70	1	10	1
256	female	17	3	5	4	5	3	1	5	5	5	5	5	5	51	6	3	2	1	1	2	1	5	5	1	2	1	2	26	50	40	75	35	70	270	2	0	1
257	female	17	4	2	3	4	3	3	4	4	2	2	4	4	39	6	3	2	2	2	2	2	2	3	1	1	3	1	24	0	0	25	5	35	65	1	20	1
258	female	17	4	2	2	3	4	3	4	3	2	2	2	3	34	6	2	1	2	1	1	2	2	3	2	3	1	1	21	25	20	0	35	35	115	2	0	1
259	female	17	3	4	2	5	3	4	4	5	3	5	5	3	46	6	5	3	3	2	4	3	4	5	5	3	2	3	42	50	50	25	35	70	230	2	0	1
260	female	17	3	4	3	4	3	3	4	2	3	3	3	4	39	6	2	2	1	4	2	1	2	1	2	2	2	1	22	0	0	0	35	0	35	1	0	1
261	female	16	2	2	1	2	2	1	3	2	3	3	2	2	25	6	2	2	1	3	2	3	2	4	1	1	2	1	24	25	20	0	35	35	115	2	5	1
262	female	17	3	2	2	2	4	2	4	4	3	4	2	3	35	6	2	2	1	2	1	1	2	3	1	2	1	1	19	25	20	0	35	0	80	2	0	1
263	female	17	4	4	5	4	5	2	3	5	2	4	2	2	42	6	5	5	2	3	3	2	4	5	2	1	2	2	36	0	10	50	35	35	130	2	60	2
264	female	17	2	2	2	3	2	1	2	4	4	3	3	2	30	6	3	2	2	3	1	1	3	4	2	1	3	2	27	25	20	0	35	35	115	2	0	1
265	female	18	2	3	3	4	3	3	4	4	4	3	2	2	37	6	2	3	3	2	2	1	4	1	3	1	2	2	26	0	0	0	35	0	35	1	0	1
266	female	17	2	2	2	2	4	4	1	4	3	4	2	1	31	6	2	2	1	4	1	1	2	2	1	1	5	1	23	0	0	0	35	0	35	1	15	1
267	female	17	3	3	4	4	4	3	5	5	4	4	1	4	44	6	3	3	2	3	1	1	2	2	1	1	2	1	22	25	40	50	35	70	220	2	0	1
268	female	17	4	4	4	2	4	4	5	3	4	5	2	4	45	6	5	3	4	4	3	4	4	5	4	3	2	4	45	50	20	75	35	35	215	2	15	1
269	female	17	4	3	2	4	4	3	4	3	2	4	3	2	38	6	3	3	2	2	2	2	3	5	2	1	3	1	29	0	0	0	35	0	35	1	0	1
270	female	16	2	4	1	4	3	1	4	3	2	3	4	4	35	6	2	2	1	2	1	1	3	3	1	1	2	1	20	0	0	0	35	0	35	1	8	1
271	female	16	4	5	4	1	5	2	5	5	2	5	1	5	44	6	5	5	3	4	2	1	1	5	1	1	2	5	35	50	70	50	70	35	275	2	25	1
272	female	16	1	4	2	1	2	3	2	2	2	2	3	3	27	6	3	4	4	5	4	3	4	3	5	3	3	4	45	0	0	0	35	0	35	1	0	1
273	female	17	3	4	3	4	4	4	3	4	4	4	4	4	45	6	4	3	2	2	2	2	4	4	3	2	1	1	30	25	20	50	5	70	170	2	0	1
274	female	17	2	2	1	2	2	1	2	3	4	2	2	2	25	6	2	2	1	2	2	2	5	3	2	1	2	1	25	25	10	0	35	35	105	2	0	1
275	female	17	4	3	2	3	3	1	3	2	4	4	4	2	35	6	5	5	5	4	2	2	5	5	2	2	2	4	43	0	0	0	35	0	35	1	20	1
276	female	17	2	5	3	4	4	4	4	4	4	4	4	4	46	6	3	2	2	3	3	1	2	3	1	2	3	1	26	0	0	0	35	35	70	1	10	1
277	female	17	3	2	1	5	1	1	5	3	2	4	2	1	30	6	2	1	5	5	2	2	3	1	1	1	4	3	30	25	20	25	35	35	140	2	0	1
278	female	17	3	3	2	3	3	1	3	3	2	3	3	3	32	6	2	2	2	3	1	1	2	2	1	1	2	1	20	0	0	25	35	35	95	2	15	1
279	female	17	1	2	2	4	3	1	3	4	3	3	2	2	30	6	3	3	3	3	3	1	3	2	1	1	1	1	25	0	0	50	0	0	50	1	0	1
280	female	17	1	5	5	5	5	5	5	3	5	5	5	3	52	6	3	3	3	4	4	3	5	5	5	4	2	4	45	0	10	25	35	35	105	2	10	1
281	female	17	2	4	4	3	4	3	3	3	2	4	3	3	38	6	4	2	3	1	3	3	3	1	3	3	1	3	30	0	0	0	35	0	35	1	10	1
282	female	17	2	2	2	3	4	1	4	3	2	3	2	2	30	6	2	2	2	4	2	2	3	3	2	2	2	1	27	25	30	25	35	70	185	2	60	2
283	female	17	1	1	1	1	1	1	3	2	2	1	1	1	16	6	2	2	1	2	1	2	2	4	1	1	2	2	22	0	0	0	35	35	70	1	0	1
284	female	17	3	4	4	4	4	3	4	4	4	3	4	4	45	6	3	2	1	2	3	2	2	2	2	2	1	1	23	25	30	50	35	35	175	2	0	1
285	female	16	4	4	1	3	2	1	2	3	2	3	1	4	30	6	1	1	1	2	1	3	3	2	1	1	2	1	19	25	0	0	35	35	95	2	0	1
286	female	17	3	4	2	3	4	2	4	4	4	4	4	4	42	6	3	2	2	2	2	3	3	3	2	2	3	2	29	25	10	0	70	70	175	2	0	1
287	female	17	5	5	4	5	5	5	4	3	4	5	3	5	53	6	4	3	3	2	2	4	5	5	3	4	2	3	40	0	0	0	70	35	105	2	10	1
288	female	17	3	4	4	4	3	5	5	5	3	4	2	5	47	6	5	4	5	2	5	1	2	2	4	1	3	4	38	25	10	25	70	70	200	2	15	1
289	female	17	2	4	3	2	4	1	2	4	2	3	3	4	34	6	3	2	3	4	3	2	2	3	2	2	3	1	30	0	0	75	70	35	180	2	20	1
290	female	17	5	1	1	4	1	1	3	1	2	2	3	1	25	6	3	3	1	2	1	2	3	4	2	1	3	2	27	0	0	0	35	0	35	1	10	1
291	female	17	2	5	4	1	3	3	4	2	2	4	4	5	39	6	2	1	3	4	3	3	3	2	1	2	3	1	28	0	0	25	35	35	95	2	60	2
292	female	17	2	3	3	3	4	2	3	3	2	3	3	3	34	6	2	2	2	2	2	4	1	3	2	3	3	2	28	0	0	0	35	35	70	1	0	1
293	female	17	3	4	4	4	4	1	5	2	2	3	4	5	41	6	5	5	4	5	2	3	5	4	2	2	4	2	43	0	0	50	35	35	120	2	30	2
294	female	17	4	5	4	5	5	2	4	5	5	5	2	5	51	6	5	5	5	4	3	5	5	5	5	2	3	3	50	50	80	75	70	70	345	2	0	1
295	female	17	4	1	3	3	3	1	3	2	2	4	1	1	28	6	4	4	1	4	2	1	1	5	3	2	5	1	33	0	20	0	35	0	55	1	0	1
296	female	16	4	3	3	3	4	2	4	3	2	4	2	3	37	6	3	3	1	3	2	3	4	2	1	3	2	1	28	25	0	25	35	35	120	2	0	1
297	female	17	4	4	3	4	2	1	4	1	3	4	3	2	35	6	1	2	1	1	2	2	2	1	2	3	1	1	19	0	0	0	35	70	105	2	60	2
298	female	17	2	3	2	2	2	1	2	3	3	2	2	4	28	6	2	2	1	2	2	2	2	2	1	1	3	1	21	0	0	25	35	35	95	2	15	1
299	female	17	2	3	2	2	2	4	3	2	4	3	2	3	32	6	2	1	1	1	1	1	2	2	1	1	1	1	15	0	0	0	0	0	0	1	0	1
300	female	17	1	1	1	1	1	1	2	4	1	1	1	1	16	6	2	1	3	1	1	1	1	1	1	1	1	1	15	0	0	0	35	35	70	1	0	1
301	female	17	2	3	2	2	1	1	2	4	3	3	2	2	27	6	2	2	2	3	2	2	2	3	2	1	2	2	25	0	0	0	35	0	35	1	0	1
302	female	17	4	4	4	1	4	3	3	4	2	3	3	2	37	6	2	4	1	2	3	2	2	1	2	2	2	1	24	25	20	50	35	0	130	2	0	1
303	female	16	3	2	4	2	2	4	4	2	2	2	2	3	32	6	2	1	2	2	3	2	2	2	1	2	2	1	22	0	0	0	0	70	70	1	0	1
304	female	17	1	2	4	3	1	1	3	2	3	3	1	1	25	6	2	2	1	2	1	1	2	1	1	1	1	1	16	0	0	0	0	0	0	1	0	1
305	female	17	1	2	2	1	2	3	4	2	3	3	2	2	27	6	2	2	1	3	1	1	2	2	1	1	3	2	21	0	50	50	35	35	170	2	15	1
306	female	17	3	2	3	3	2	1	3	3	2	1	4	1	28	6	2	2	1	3	2	3	3	4	2	2	3	2	29	25	10	25	35	0	95	2	0	1
307	female	17	2	4	4	3	4	4	3	3	3	2	3	3	38	6	3	3	2	3	1	3	2	1	1	1	3	1	24	75	20	25	35	100	255	2	0	1
308	female	16	3	3	3	3	4	3	4	3	2	4	2	4	38	6	2	2	2	2	2	2	2	2	2	2	2	2	24	25	10	0	35	35	105	2	15	1
309	female	17	4	4	5	4	4	1	1	2	3	5	5	5	43	6	4	3	2	3	1	5	4	5	1	4	1	1	34	0	0	0	35	0	35	1	0	1
310	female	17	1	2	1	4	2	2	4	2	2	4	2	2	28	6	2	2	2	3	1	2	2	2	1	1	2	1	21	0	0	0	35	0	35	1	0	1
311	female	17	2	3	2	3	2	1	2	1	3	4	1	2	26	6	2	1	2	1	3	2	2	3	2	1	1	1	21	0	0	0	0	0	0	1	15	1
312	female	16	1	3	3	3	4	3	3	3	4	2	3	3	35	6	3	3	3	3	3	3	3	3	3	3	3	3	36	0	0	0	35	0	35	1	15	1
313	female	16	1	1	1	4	1	1	4	2	1	4	4	1	25	6	1	2	1	5	1	1	1	2	1	1	5	3	24	25	0	0	35	35	95	2	90	2
314	female	17	4	4	4	4	3	4	4	2	4	4	2	4	43	6	3	4	3	1	2	3	4	2	2	2	1	2	29	25	30	0	70	35	160	2	0	1
315	female	17	4	4	4	4	4	2	4	2	4	4	3	2	41	6	3	1	1	4	5	1	1	4	2	2	4	4	32	0	0	0	35	35	70	1	0	1
316	female	17	3	4	2	4	3	2	3	4	2	4	4	4	39	6	3	4	2	3	3	2	3	4	3	2	2	2	33	0	0	50	35	35	120	2	15	1
317	female	17	2	3	2	2	2	1	2	1	3	1	2	3	24	6	2	1	1	3	1	1	2	4	2	1	3	2	23	0	0	0	35	35	70	1	20	1
318	female	17	4	3	3	3	3	3	3	2	3	3	3	3	36	6	4	4	3	3	4	3	3	5	3	3	3	4	42	25	30	0	35	35	125	2	0	1
319	female	17	3	4	3	2	4	5	4	3	4	4	1	1	38	6	4	5	1	3	2	2	4	1	3	1	2	1	29	0	0	0	35	0	35	1	0	1
320	female	17	2	1	1	1	1	1	3	2	2	2	2	2	20	6	2	2	2	2	2	2	2	4	2	1	3	2	26	0	0	0	35	35	70	1	0	1
321	female	17	3	4	5	3	4	4	4	2	4	3	3	4	43	6	2	2	2	2	2	2	3	4	2	2	2	2	27	50	30	75	70	35	260	2	0	1
322	female	17	4	2	2	4	2	1	3	3	2	4	2	3	32	6	3	2	2	1	1	1	2	3	2	2	3	1	23	0	0	0	35	35	70	1	30	2
323	female	17	4	5	3	3	3	4	3	2	3	3	2	4	39	6	2	2	1	3	2	2	2	5	1	1	2	1	24	0	0	0	0	0	0	1	0	1
324	female	17	4	5	5	5	5	5	5	3	5	4	3	4	53	6	5	3	3	4	3	2	2	5	2	3	2	5	39	25	20	50	35	35	165	2	0	1
325	female	17	1	3	1	1	2	1	3	4	3	1	1	5	26	6	2	2	1	5	2	1	1	1	2	1	5	5	28	0	0	0	70	70	140	2	4	1
326	female	17	4	1	2	4	3	1	4	3	1	4	1	1	29	6	4	4	2	5	2	2	1	4	2	2	4	1	33	25	20	25	35	35	140	2	60	2
327	female	17	2	1	1	2	4	2	4	2	3	4	3	4	32	6	2	1	1	2	2	1	1	1	1	1	2	1	16	25	40	0	35	35	135	2	30	2
328	female	17	5	1	3	2	2	1	3	3	2	2	2	3	29	6	2	2	1	3	1	2	2	5	1	2	2	2	25	0	0	0	0	35	35	1	0	1
329	female	17	3	2	2	3	2	2	4	2	2	3	2	4	31	6	3	2	1	3	2	2	2	2	2	2	2	1	24	0	0	0	35	0	35	1	0	1
330	female	17	2	5	2	3	4	2	2	1	4	4	1	4	34	6	3	2	1	2	3	3	3	4	2	1	2	1	27	0	0	0	35	35	70	1	0	1
331	female	17	3	3	2	2	2	2	4	2	4	4	5	5	38	6	3	3	3	2	2	4	2	5	2	1	1	2	30	0	0	0	35	0	35	1	20	1
332	female	17	4	4	5	4	5	3	5	5	5	5	5	4	54	6	5	4	5	2	2	4	5	1	5	2	2	3	40	0	0	0	35	0	35	1	0	1
333	female	17	2	3	4	3	4	2	4	2	3	3	3	4	37	6	4	4	4	4	4	4	4	2	2	3	2	2	39	25	0	0	35	35	95	2	0	1
334	female	17	2	2	3	4	2	1	4	2	2	4	2	3	31	6	4	3	2	5	2	1	1	1	1	1	2	1	24	50	30	0	35	35	150	2	0	1
335	female	17	3	1	4	2	2	1	1	1	3	2	4	1	25	6	2	1	1	2	2	2	2	5	3	2	3	1	26	0	0	0	35	35	70	1	20	1
336	female	17	1	1	1	3	3	1	3	2	1	3	3	1	23	6	3	3	2	2	2	1	1	1	1	1	2	1	20	0	0	0	0	0	0	1	30	2
337	female	17	3	3	2	4	2	1	3	4	2	5	3	3	35	6	5	3	2	2	2	2	2	4	3	1	1	1	28	0	0	25	70	35	130	2	0	1
338	female	17	4	2	4	3	4	1	4	5	3	4	2	4	40	6	3	2	2	4	2	2	2	5	4	1	4	1	32	25	20	25	0	35	105	2	10	1
339	female	17	4	5	5	4	5	3	5	2	5	5	5	5	53	6	3	3	2	1	2	2	2	2	2	3	2	1	25	25	20	0	70	35	150	2	0	1
340	female	17	1	4	2	2	2	1	4	1	2	2	2	1	24	6	2	1	1	2	1	1	3	2	1	1	3	1	19	0	30	0	0	35	65	1	0	1
341	female	17	3	4	4	4	2	3	3	3	3	4	5	4	42	6	4	4	4	2	5	2	5	5	2	2	2	2	39	0	0	0	70	0	70	1	30	2
342	female	17	3	4	4	4	4	4	3	4	2	5	4	5	46	6	4	4	3	3	2	2	4	5	4	2	3	2	38	0	0	0	35	0	35	1	0	1
343	female	17	4	4	4	1	4	1	4	1	1	3	1	4	32	6	2	2	1	5	2	2	1	4	1	1	4	1	26	0	10	0	35	35	80	2	20	1
344	female	17	3	2	4	4	3	1	4	2	1	3	3	4	34	6	2	2	1	3	2	2	1	4	1	1	3	1	23	0	0	0	35	0	35	1	20	1
345	female	17	4	4	1	2	4	4	4	4	4	4	4	3	42	6	4	3	4	4	4	4	4	4	3	3	3	3	43	0	0	0	35	0	35	1	30	2
346	female	17	5	5	2	5	2	3	3	5	2	2	5	5	44	6	2	2	1	2	1	5	3	5	3	3	4	2	33	25	40	50	35	70	220	2	0	1
347	female	17	4	4	2	3	3	2	4	2	3	4	2	3	36	6	3	2	3	3	2	1	2	3	2	2	3	3	29	0	0	0	0	0	0	1	0	1
348	female	17	3	3	2	3	4	4	3	2	2	3	2	2	33	6	2	1	1	4	2	1	2	2	1	1	3	1	21	25	10	25	0	35	95	2	8	1
349	female	17	4	3	4	5	5	1	5	4	2	4	3	2	42	6	2	3	1	4	2	3	4	1	2	2	4	1	29	50	20	0	35	35	140	2	0	1
350	female	17	4	4	3	4	4	2	4	3	3	4	4	3	42	6	2	2	1	1	2	1	1	2	1	1	2	1	17	25	30	50	70	35	210	2	0	1
351	female	12	4	3	3	2	5	1	5	3	2	1	4	5	38	1	4	3	3	2	2	1	4	5	4	5	1	3	37	0	0	25	35	70	130	2	15	1
352	female	12	4	4	4	4	4	4	4	4	4	4	4	5	49	1	3	3	2	2	3	3	3	2	2	2	3	3	31	25	20	25	35	35	140	2	50	2
353	female	12	4	2	4	5	2	4	5	5	2	4	2	4	43	1	5	2	2	3	4	1	2	5	1	2	2	1	30	25	30	0	35	35	125	2	20	1
354	female	12	4	2	4	2	2	2	4	4	4	4	4	4	40	1	3	4	3	5	5	2	2	5	5	3	5	2	44	25	10	0	35	35	105	2	30	2
355	female	13	2	1	1	1	1	1	4	2	1	4	4	1	23	1	3	1	2	3	4	3	2	2	3	2	5	3	33	0	0	0	35	100	135	2	15	1
356	female	12	4	5	1	4	1	4	1	1	4	4	1	1	31	1	2	1	2	1	1	1	3	4	2	1	2	1	21	25	10	0	0	0	35	1	0	1
357	female	13	2	3	3	1	1	1	2	3	1	3	3	2	25	1	3	3	1	3	1	2	2	2	1	1	3	5	27	0	0	50	35	0	85	2	0	1
358	female	11	3	2	4	1	2	1	1	1	2	1	2	2	22	1	2	1	3	2	2	3	1	4	1	1	4	1	25	25	50	0	35	35	145	2	10	1
359	female	13	4	5	5	4	5	5	1	5	5	4	5	2	50	1	4	4	5	5	5	5	5	5	5	3	5	5	56	25	50	25	35	35	170	2	60	2
360	female	13	4	2	4	2	2	4	4	2	2	2	2	4	34	1	3	3	5	1	1	1	2	2	2	2	3	2	27	50	20	25	35	35	165	2	30	2
361	female	13	5	1	4	2	3	1	4	2	2	2	3	3	32	1	2	1	2	4	1	1	2	1	1	1	3	2	21	0	0	0	35	35	70	1	35	2
362	female	11	4	2	2	1	2	2	3	1	2	2	4	2	27	1	3	2	2	3	3	2	2	5	2	3	4	2	33	0	0	25	35	35	95	2	20	1
363	female	12	4	2	3	5	2	3	4	2	2	3	2	2	34	1	2	1	1	2	1	1	1	3	2	2	3	1	20	0	0	0	35	0	35	1	0	1
364	female	13	4	4	2	4	2	2	5	3	4	4	2	1	37	1	2	2	3	3	4	5	3	5	2	1	3	2	35	0	0	0	35	35	70	1	0	1
365	female	13	2	3	2	4	2	2	2	4	4	2	4	4	35	1	2	1	2	2	2	1	1	2	1	1	1	1	17	0	0	0	35	0	35	1	0	1
366	female	13	1	4	5	5	3	4	2	3	4	3	2	4	40	1	5	3	3	5	5	5	3	5	1	5	1	3	44	0	0	0	70	35	105	2	30	2
367	female	12	4	4	4	4	2	4	5	4	5	4	4	4	48	1	2	1	1	2	3	4	1	5	2	3	4	1	29	25	10	0	35	35	105	2	30	2
368	female	13	4	4	4	4	3	4	4	4	4	5	2	5	47	1	2	2	4	3	4	3	4	3	5	2	3	2	37	0	0	0	35	35	70	1	0	1
369	female	12	4	3	4	1	2	1	4	3	1	1	1	1	26	1	2	3	1	1	2	1	1	5	4	2	5	1	28	25	10	0	35	0	70	1	0	1
370	female	12	3	4	4	3	4	2	2	2	2	2	4	2	34	1	2	1	2	4	2	2	2	3	2	1	4	1	26	0	0	0	35	35	70	1	0	1
371	female	12	4	5	3	5	3	3	1	3	2	4	3	4	40	1	2	3	2	2	2	3	3	4	3	1	2	2	29	25	20	0	35	35	115	2	0	1
372	female	13	2	1	3	2	2	1	2	2	2	3	3	1	24	1	2	1	2	3	1	2	1	2	2	1	4	2	23	0	0	0	35	0	35	1	0	1
373	female	12	2	1	5	2	5	4	5	5	1	5	2	1	38	1	5	2	4	1	5	4	4	5	2	1	5	4	42	50	20	0	35	70	175	2	0	1
374	female	13	4	3	2	1	2	2	2	3	2	4	2	4	31	1	3	1	3	2	1	3	2	3	4	2	4	2	30	25	40	0	35	35	135	2	0	1
375	female	12	3	4	5	2	4	3	3	3	4	4	4	4	43	1	3	2	1	3	2	2	2	4	4	4	4	4	35	25	30	0	35	0	90	2	0	1
376	female	13	3	3	3	5	1	1	3	1	1	3	1	1	26	1	5	1	1	1	1	1	1	3	1	1	3	1	20	25	20	0	35	70	150	2	0	1
377	female	12	2	3	2	2	2	2	4	2	2	2	2	2	27	1	2	1	1	2	2	1	1	1	1	1	2	1	16	0	0	0	35	35	70	1	0	1
378	female	11	3	2	3	2	3	1	3	3	2	5	3	2	32	1	2	2	3	2	1	2	2	3	4	1	2	2	26	25	40	50	35	35	185	2	0	1
379	female	12	5	3	3	3	3	2	5	3	2	2	3	2	36	1	1	2	1	1	1	2	1	1	1	2	5	1	19	0	0	0	0	0	0	1	0	1
380	female	12	4	2	2	4	2	2	5	2	2	4	4	3	36	1	3	1	1	3	2	2	2	4	5	1	2	5	31	0	0	0	35	35	70	1	0	1
381	female	12	2	2	2	2	2	2	4	2	2	4	2	4	30	1	4	2	2	3	3	4	4	2	3	1	1	4	33	0	0	50	35	0	85	2	10	1
382	female	12	1	2	3	3	3	2	3	3	4	3	4	4	35	1	3	2	2	2	1	2	3	4	3	2	2	2	28	25	30	0	0	0	55	1	0	1
383	female	12	1	2	3	2	1	1	2	2	2	3	2	1	22	1	2	1	1	3	1	1	1	4	1	1	3	3	22	0	0	0	35	0	35	1	30	2
384	female	12	2	3	3	2	1	1	4	2	1	5	5	3	32	1	2	2	1	3	3	5	3	2	3	5	4	2	35	0	0	0	35	0	35	1	0	1
385	female	12	4	4	2	3	3	4	2	3	4	5	3	3	40	1	5	5	2	3	2	3	3	5	3	2	3	3	39	25	30	0	35	35	125	2	15	1
386	female	12	5	3	2	3	3	1	2	4	3	1	3	1	31	1	2	1	2	2	2	2	2	3	3	1	5	2	27	0	0	0	35	0	35	1	0	1
387	female	12	2	2	2	5	1	1	4	3	2	4	1	2	29	1	2	1	1	3	4	1	1	3	2	1	5	2	26	0	0	0	0	0	0	1	0	1
388	female	12	1	5	1	3	1	3	3	1	1	3	1	4	27	1	1	1	1	1	1	1	1	1	1	1	1	1	12	0	0	0	0	0	0	1	0	1
389	female	12	1	5	5	4	5	5	5	1	5	5	5	5	51	1	3	2	4	5	4	5	3	4	2	3	2	4	41	50	40	25	35	70	220	2	120	2
390	female	12	1	1	1	1	1	1	1	4	1	1	2	2	17	1	1	2	2	4	2	1	2	2	1	1	3	2	23	25	10	0	0	0	35	1	0	1
391	female	13	2	4	3	3	3	2	2	3	2	2	4	3	33	1	2	2	2	3	2	2	3	2	3	1	2	1	25	0	0	25	35	35	95	2	15	1
392	female	11	3	3	5	2	3	2	5	1	3	4	3	3	37	1	3	1	3	1	1	3	2	5	1	1	1	1	23	0	0	0	35	0	35	1	5	1
393	female	12	2	4	2	2	3	2	3	2	4	3	4	4	35	1	2	2	2	1	2	3	2	2	3	1	1	2	23	25	20	0	35	0	80	2	0	1
394	female	12	4	5	5	3	2	5	4	4	4	2	4	4	46	1	3	1	2	4	2	4	4	5	4	2	2	2	35	25	10	0	35	35	105	2	0	1
395	female	12	2	2	2	3	2	1	3	3	2	3	3	3	29	1	2	1	2	2	1	2	1	3	2	1	2	1	20	0	0	0	35	35	70	1	10	1
396	female	13	3	4	4	2	3	3	2	2	2	2	2	2	31	1	2	1	1	2	2	1	2	3	1	1	2	1	19	25	10	0	35	35	105	2	10	1
397	female	11	1	4	3	5	3	4	4	1	4	1	3	4	37	1	1	2	4	5	3	4	5	2	3	4	3	2	38	50	10	0	35	35	130	2	0	1
398	female	11	3	2	2	3	3	2	3	4	2	3	2	4	33	1	2	1	4	1	2	1	2	3	3	2	3	2	26	0	0	0	35	70	105	2	0	1
399	female	13	5	4	4	1	3	3	4	1	1	4	2	1	33	1	2	1	1	1	1	1	3	4	1	1	5	1	22	0	0	0	35	35	70	1	4	1
400	female	12	2	4	4	3	3	4	4	4	4	3	4	5	44	1	2	3	1	5	5	4	5	3	3	5	3	2	41	25	30	0	35	35	125	2	5	1
401	female	12	4	5	5	4	1	4	4	1	1	5	5	1	40	1	2	3	2	3	1	1	4	5	2	4	2	1	30	25	40	0	35	70	170	2	0	1
402	female	12	2	5	4	3	4	4	4	3	4	4	4	4	45	1	2	2	4	1	4	5	5	5	2	2	1	5	38	25	20	0	35	0	80	2	10	1
403	female	13	1	1	5	1	3	2	3	3	5	3	3	4	34	1	3	2	4	5	3	3	4	5	1	1	5	5	41	25	20	0	35	35	115	2	30	2
404	female	12	1	3	1	5	1	1	4	3	5	5	5	2	36	1	2	1	1	1	1	1	2	5	1	1	1	1	18	0	0	0	35	70	105	2	0	1
405	female	11	3	1	5	1	3	4	1	5	5	1	4	4	37	1	5	4	2	1	1	2	2	3	2	3	2	1	28	25	20	0	35	0	80	2	0	1
406	female	13	4	3	4	4	3	2	3	2	3	4	3	4	39	2	2	2	3	2	3	2	3	3	3	2	2	2	29	25	30	25	35	35	150	2	13	1
407	female	13	3	3	4	4	2	2	2	1	1	2	2	2	28	2	1	2	2	3	3	1	2	4	2	2	5	2	29	0	0	0	35	0	35	1	10	1
408	female	14	2	5	5	1	5	5	5	2	2	5	5	5	47	2	5	2	3	2	5	2	4	4	4	4	4	2	41	0	40	0	35	70	145	2	30	2
409	female	13	2	3	3	4	1	2	3	2	2	3	2	3	30	2	2	1	2	1	1	3	2	3	2	1	1	1	20	0	0	0	35	0	35	1	0	1
410	female	13	5	5	5	4	5	5	4	5	5	1	5	3	52	2	3	2	3	2	4	2	3	5	4	4	4	5	41	100	80	50	35	35	300	2	20	1
411	female	14	5	1	1	5	3	4	4	1	1	5	1	5	36	2	1	1	1	1	2	1	1	5	2	3	5	1	24	0	0	0	0	0	0	1	0	1
412	female	14	1	2	3	1	2	1	3	5	2	1	3	2	26	2	3	2	3	1	3	1	2	1	1	1	4	3	25	0	0	0	0	0	0	1	0	1
413	female	13	3	4	5	2	1	2	3	3	4	2	5	5	39	2	5	3	4	2	1	2	5	2	5	1	2	3	35	0	0	0	35	0	35	1	0	1
414	female	13	3	4	4	2	3	2	3	4	3	3	2	3	36	2	2	3	2	2	3	4	4	2	2	3	2	3	32	0	10	0	35	35	80	2	10	1
415	female	13	4	5	3	3	1	5	3	2	3	3	5	4	41	2	2	5	3	2	5	2	4	5	1	2	2	4	37	50	20	0	35	35	140	2	0	1
416	female	13	4	1	3	2	1	1	1	5	4	5	5	5	37	2	5	3	2	3	4	3	4	5	4	4	5	4	46	50	40	0	35	35	160	2	0	1
417	female	13	3	3	4	4	4	4	4	3	3	4	3	3	42	2	2	2	2	2	3	3	4	5	3	3	3	3	35	50	40	0	35	35	160	2	0	1
418	female	13	1	2	1	1	3	1	1	4	4	3	2	5	28	2	2	3	2	5	2	2	3	4	2	1	3	4	33	50	30	0	35	35	150	2	0	1
419	female	17	2	1	5	1	1	1	2	5	5	4	5	4	36	5	5	3	5	2	5	4	5	5	2	3	4	2	45	0	40	25	0	35	100	2	40	2
420	female	13	5	1	1	1	1	1	1	1	1	1	5	1	20	2	1	1	1	5	3	1	1	2	1	1	5	3	25	0	0	0	0	0	0	1	10	1
421	female	13	5	4	4	5	3	4	5	4	4	5	4	2	49	2	3	3	5	5	5	4	5	5	5	1	1	2	44	75	40	25	100	70	310	2	0	1
422	female	13	5	1	1	4	1	1	4	1	1	2	2	2	25	2	1	2	1	2	2	1	2	3	2	3	4	2	25	0	0	0	35	0	35	1	0	1
423	female	13	2	2	5	4	5	5	4	5	4	5	5	5	51	2	3	5	1	3	2	5	5	5	2	5	1	5	42	0	0	0	35	35	70	1	13	1
424	female	13	3	4	3	4	3	2	1	3	2	2	5	2	34	2	2	2	3	2	3	3	3	5	2	2	5	2	34	0	0	0	0	0	0	1	30	2
425	female	14	2	3	1	3	3	3	2	1	2	3	2	1	26	2	2	1	1	1	3	2	3	1	1	4	5	2	26	0	0	0	35	70	105	2	0	1
426	female	13	4	3	3	2	2	2	3	4	2	4	3	4	36	2	2	2	1	2	1	4	3	5	1	2	1	2	26	25	20	25	35	35	140	2	0	1
427	female	14	5	4	5	4	3	4	5	4	4	5	3	4	50	2	1	1	1	1	1	1	1	1	1	1	1	1	12	25	0	0	0	35	60	1	0	1
428	female	14	4	2	3	4	4	1	3	2	2	4	3	2	34	2	4	1	3	1	1	2	4	3	3	3	2	4	31	0	20	0	35	35	90	2	0	1
429	female	14	2	2	2	4	2	2	3	1	1	5	1	1	26	2	4	4	1	3	1	1	5	5	2	2	1	1	30	25	10	0	35	35	105	2	0	1
430	female	14	1	5	5	1	5	3	1	5	5	1	5	5	42	2	2	2	2	2	1	2	1	3	1	1	2	1	20	25	0	0	35	0	60	1	30	2
431	female	13	3	2	2	3	3	1	3	4	3	2	2	1	29	2	3	3	3	2	4	4	4	5	3	3	4	3	41	0	0	0	35	0	35	1	20	1
432	female	14	2	3	2	2	2	2	4	1	2	4	2	5	31	2	2	2	1	2	1	1	1	1	3	2	3	1	20	25	20	0	35	0	80	2	0	1
433	female	14	3	1	4	4	1	1	1	4	1	1	2	1	24	2	1	1	2	2	2	1	1	2	1	1	2	2	18	25	10	0	0	0	35	1	0	1
434	female	14	3	1	3	4	1	1	4	3	1	5	3	4	33	2	5	2	3	2	4	2	4	1	1	2	5	2	33	0	0	0	100	35	135	2	30	2
435	female	14	2	4	3	4	3	1	3	4	3	4	4	5	40	2	2	3	4	2	3	2	3	2	3	2	1	1	28	25	30	25	35	35	150	2	0	1
436	female	14	1	5	3	3	3	4	5	5	5	5	5	5	49	2	5	5	5	2	5	5	5	5	5	5	2	2	51	25	20	0	35	35	115	2	23	1
437	female	14	1	3	5	3	1	2	3	4	3	3	2	4	34	2	2	2	3	3	3	3	4	5	5	3	3	1	37	25	20	0	35	35	115	2	0	1
438	female	13	3	2	1	2	3	2	3	4	4	3	4	3	34	2	4	2	3	3	3	2	4	3	3	1	3	3	34	50	30	0	35	35	150	2	0	1
439	female	14	2	1	3	4	1	1	3	4	5	3	4	1	32	2	2	2	1	2	3	4	4	5	2	1	4	2	32	25	100	25	35	35	220	2	25	1
440	female	14	3	2	4	3	2	3	4	4	4	3	4	4	40	2	3	2	2	3	4	4	1	4	2	5	2	3	35	0	0	0	35	35	70	1	30	2
441	female	14	3	4	5	3	4	5	3	1	3	2	1	5	39	2	3	5	2	1	5	5	5	5	4	3	2	3	43	0	0	0	35	35	70	1	60	2
442	female	14	3	3	3	3	3	3	3	3	3	3	3	3	36	2	2	5	4	5	5	3	1	5	3	4	5	5	47	0	0	0	35	0	35	1	30	2
443	female	14	4	2	2	3	3	2	4	2	2	1	1	1	27	2	2	2	1	1	2	1	1	3	1	1	1	2	18	0	0	0	35	35	70	1	5	1
444	female	14	5	2	2	2	1	1	3	1	1	2	1	1	22	2	3	2	1	1	1	2	4	4	5	1	3	2	29	0	0	0	35	0	35	1	30	2
445	female	13	3	4	3	2	2	3	3	3	3	4	4	4	38	2	3	3	2	1	3	2	5	5	5	4	3	2	38	25	10	25	35	70	165	2	13	1
446	female	13	3	4	4	4	3	2	4	2	3	4	4	4	41	2	2	3	3	3	1	2	2	5	3	1	5	3	33	25	30	25	35	35	150	2	15	1
447	female	13	5	5	5	3	4	5	3	5	5	5	5	4	54	2	5	5	2	5	5	3	4	5	5	5	1	5	50	50	60	0	35	100	245	2	5	1
448	female	13	3	3	4	2	2	4	4	4	4	4	4	4	42	2	2	2	3	3	1	1	2	3	5	4	1	3	30	0	0	0	35	35	70	1	25	1
449	female	13	1	1	4	5	1	1	2	1	2	4	4	4	30	2	4	1	2	2	3	3	4	4	3	1	2	2	31	0	0	0	35	70	105	2	0	1
450	female	12	1	5	5	4	4	5	4	2	5	5	4	4	48	2	3	3	4	5	5	3	3	5	3	3	2	2	41	25	30	0	35	35	125	2	0	1
451	female	13	4	2	3	3	2	2	4	2	2	4	2	4	34	2	4	2	1	2	1	2	2	3	3	2	2	2	26	25	40	50	35	35	185	2	30	2
452	female	13	2	2	3	5	3	2	3	1	5	4	3	4	37	2	2	3	1	4	5	1	2	4	3	5	3	1	34	0	0	0	0	0	0	1	30	2
453	female	13	1	4	4	1	1	4	1	5	2	5	4	5	37	2	3	2	5	5	2	3	5	1	3	2	4	4	39	25	20	25	35	35	140	2	0	1
454	female	13	3	5	5	5	2	5	1	5	5	5	5	5	51	2	5	4	4	1	3	3	3	5	5	4	1	3	41	0	0	0	35	35	70	1	0	1
455	female	13	3	5	3	4	4	4	4	5	5	2	4	4	47	2	2	4	1	2	2	3	4	5	5	3	4	5	40	25	40	25	35	35	160	2	0	1
456	female	14	4	4	4	3	3	2	3	5	2	2	5	3	40	2	2	3	3	2	4	1	5	2	3	4	2	5	36	0	0	0	70	0	70	1	20	1
457	female	15	4	2	2	4	2	2	4	2	4	4	4	2	36	2	2	2	2	2	2	2	1	1	1	1	1	2	19	0	0	0	35	0	35	1	0	1
458	female	13	3	4	4	2	1	5	1	2	4	4	5	3	38	2	2	1	4	3	1	3	5	5	4	3	4	1	36	0	0	0	35	0	35	1	10	1
459	female	14	4	1	4	4	3	2	2	2	3	5	4	3	37	1	2	4	3	3	5	1	3	2	4	4	3	2	36	25	40	0	100	35	200	2	20	1
460	female	13	1	2	1	1	1	1	1	1	1	1	1	1	13	1	1	1	1	1	3	1	1	5	2	2	1	1	20	0	0	0	35	35	70	1	0	1
461	female	13	3	1	1	1	2	1	2	2	1	3	2	2	21	1	2	1	2	2	1	1	2	3	2	2	3	1	22	0	0	0	35	0	35	1	30	2
462	female	13	4	2	2	2	2	2	2	3	3	2	4	2	30	1	2	2	3	2	1	1	1	5	1	1	2	1	22	0	0	0	0	35	35	1	0	1
463	female	13	2	3	1	3	1	1	3	2	3	2	3	5	29	1	2	3	2	5	3	4	5	5	3	3	5	4	44	0	0	0	35	35	70	1	0	1
464	female	13	4	2	2	4	2	2	2	2	2	2	4	4	32	1	2	1	1	2	2	2	2	3	3	3	3	3	27	0	0	0	35	35	70	1	20	1
465	female	13	2	1	1	1	2	1	1	2	1	4	1	5	22	1	1	2	1	2	1	1	1	5	1	2	2	1	20	0	0	0	0	35	35	1	0	1
466	female	13	1	2	1	1	1	1	2	2	1	1	1	1	15	1	1	2	1	3	1	1	1	1	1	1	3	2	18	0	0	0	35	0	35	1	0	1
467	female	13	2	1	2	1	1	1	2	1	1	3	1	2	18	1	3	2	1	1	1	1	4	3	4	5	1	5	31	0	0	0	0	0	0	1	0	1
468	female	14	4	2	2	2	2	1	2	2	4	2	4	4	31	1	2	2	1	2	2	1	2	1	2	1	3	3	22	0	0	0	0	0	0	1	0	1
469	female	14	1	2	2	2	3	1	3	2	2	3	1	3	25	1	2	2	2	3	3	1	1	2	3	3	3	2	27	25	20	25	35	35	140	2	0	1
470	female	14	1	1	2	2	1	1	5	1	1	2	4	1	22	1	1	1	1	1	1	1	2	2	1	1	3	1	16	0	0	0	35	35	70	1	0	1
471	female	13	2	2	4	2	2	2	3	2	2	2	2	4	29	1	2	2	1	3	2	2	3	5	2	1	3	4	30	0	0	25	0	35	60	1	45	2
472	female	13	1	4	4	3	4	4	3	3	3	4	3	3	39	1	3	3	3	2	3	4	4	4	2	2	2	3	35	0	0	0	35	35	70	1	20	1
473	female	13	1	4	1	4	1	1	4	1	1	3	1	3	25	1	2	1	1	4	2	1	2	5	1	1	1	1	22	0	0	0	0	0	0	1	20	1
474	female	14	2	2	2	2	2	2	4	1	1	4	2	2	26	1	2	2	2	2	3	1	3	4	2	2	3	2	28	0	0	0	35	35	70	1	0	1
475	female	14	2	2	2	3	4	2	4	2	3	3	4	2	33	1	3	2	1	2	3	3	2	4	2	1	5	3	31	25	40	0	35	35	135	2	20	1
476	female	14	1	2	1	4	1	1	1	1	1	2	1	1	17	1	2	2	1	2	1	1	1	3	1	1	3	2	20	0	0	0	0	0	0	1	0	1
477	female	13	1	1	1	1	1	1	2	1	1	1	2	1	14	1	1	1	1	2	5	5	5	1	5	4	4	3	37	25	10	0	35	35	105	2	0	1
478	female	12	4	2	3	1	1	1	4	1	2	2	1	1	23	1	2	1	1	3	3	3	2	2	1	2	2	3	25	25	20	0	35	0	80	2	0	1
479	female	15	4	2	4	4	4	4	2	3	4	3	5	5	44	1	3	5	5	3	2	3	4	3	2	3	1	1	35	50	10	50	0	70	180	2	30	2
480	female	13	5	1	4	3	4	5	4	1	1	5	1	1	35	1	3	5	3	1	1	1	5	5	3	1	5	3	36	0	0	0	0	70	70	1	60	2
481	female	12	1	2	1	1	1	1	1	1	2	1	2	4	18	1	1	1	1	4	1	3	3	5	1	3	4	3	30	0	0	0	0	0	0	1	0	1
482	female	12	4	1	2	2	1	1	3	2	3	2	1	3	25	1	2	1	1	2	2	2	2	5	3	1	4	2	27	25	10	0	35	0	70	1	0	1
483	female	13	2	2	5	1	5	1	1	1	5	1	1	1	26	1	5	2	1	5	2	5	2	5	2	2	5	2	38	25	20	0	35	0	80	2	0	1
484	female	12	1	1	2	3	1	2	2	3	2	3	2	3	25	1	2	2	2	2	1	1	2	4	2	1	2	3	24	0	0	0	35	35	70	1	0	1
485	female	13	2	4	3	3	3	3	2	2	2	2	2	2	30	1	2	1	1	3	2	1	2	3	3	2	2	1	23	0	0	0	35	35	70	1	0	1
486	female	13	4	4	4	4	3	2	4	3	4	4	4	3	43	1	3	2	1	1	1	2	2	5	2	2	1	1	23	25	50	0	70	35	180	2	10	1
487	female	14	5	2	2	2	1	1	4	1	2	2	4	4	30	1	2	1	1	3	2	1	2	3	3	2	2	1	23	0	40	25	35	0	100	2	20	1
488	female	14	4	3	3	3	3	2	4	2	3	3	3	4	37	1	4	3	2	4	4	2	3	3	1	3	3	3	35	0	0	0	35	70	105	2	45	2
489	female	12	3	2	5	4	4	2	5	2	4	4	2	4	41	1	5	3	2	3	1	1	2	5	5	1	3	2	33	25	40	0	35	70	170	2	0	1
490	female	15	5	1	1	5	1	1	5	1	1	5	4	1	31	1	2	2	1	3	2	1	2	5	2	1	3	1	25	0	0	0	35	35	70	1	60	2
491	female	14	2	2	2	2	2	2	2	2	2	2	2	2	24	1	1	1	1	1	1	2	1	3	1	1	4	3	20	0	0	0	35	0	35	1	0	1
492	female	14	2	3	4	2	4	2	4	2	2	2	2	2	31	1	2	1	1	2	3	4	3	3	2	3	4	2	30	25	20	25	35	70	175	2	0	1
493	female	14	2	4	4	4	2	1	2	1	4	4	1	1	30	1	4	4	2	2	2	2	3	4	2	2	2	3	32	25	20	0	35	70	150	2	0	1
494	female	14	3	4	3	4	3	3	4	3	3	4	3	4	41	1	3	2	3	3	2	2	4	5	2	2	2	2	32	25	10	0	35	35	105	2	0	1
495	female	12	1	1	1	5	1	1	4	1	1	4	1	2	23	1	2	1	1	1	1	1	1	2	1	1	5	3	20	0	0	0	0	0	0	1	5	1
496	female	13	4	1	1	1	1	1	1	1	1	2	3	1	18	1	2	1	1	2	5	1	3	2	1	1	3	1	23	0	0	0	35	0	35	1	0	1
497	female	13	2	2	1	1	1	1	2	1	2	1	2	1	17	1	1	2	5	4	2	1	1	2	1	1	5	3	28	25	20	0	0	35	80	2	0	1
498	female	14	2	3	2	1	1	3	4	1	1	4	4	4	30	1	2	1	1	5	4	2	2	5	2	1	5	2	32	0	0	0	35	35	70	1	0	1
499	female	13	4	4	4	2	2	4	2	4	4	2	4	4	40	1	3	3	2	1	2	2	2	5	3	3	2	1	29	0	0	0	35	35	70	1	30	2
500	female	13	2	2	2	2	1	2	4	1	2	2	2	4	26	1	2	2	2	2	3	3	2	3	2	3	3	1	28	0	0	0	35	0	35	1	0	1
501	female	13	4	5	4	5	3	5	4	2	4	4	4	3	47	1	2	3	1	2	3	2	3	5	3	2	1	2	29	25	20	50	35	35	165	2	0	1
502	female	12	1	2	2	1	2	1	3	2	2	2	2	1	21	1	3	2	2	2	2	1	2	1	2	1	2	3	23	0	0	0	35	35	70	1	0	1
503	female	13	1	1	3	2	1	1	4	3	4	1	3	1	25	1	2	3	1	1	3	2	1	5	1	1	2	1	23	0	0	0	35	0	35	1	60	2
504	female	14	2	2	2	2	2	4	2	2	4	4	4	4	34	1	2	2	2	3	3	1	2	4	2	2	3	2	28	0	0	0	35	35	70	1	0	1
505	female	14	3	2	5	4	2	4	4	3	1	4	4	5	41	1	3	4	4	4	3	3	3	2	2	3	3	5	39	0	0	0	35	35	70	1	0	1
506	female	13	1	2	1	2	1	1	1	2	3	2	2	3	21	1	2	2	2	3	4	1	2	5	1	1	3	2	28	0	0	0	35	35	70	1	0	1
507	female	14	3	4	4	2	4	3	4	3	4	4	4	4	43	1	2	3	2	2	3	3	2	5	2	1	2	2	29	25	30	0	35	35	125	2	0	1
508	female	14	3	3	3	3	3	3	3	4	3	2	4	4	38	1	3	2	3	3	1	3	2	5	1	1	2	1	27	25	20	0	35	0	80	2	69	2
509	female	14	3	2	2	4	2	1	4	3	2	2	4	4	33	1	4	3	2	3	2	1	3	4	2	1	2	3	30	0	0	0	0	0	0	1	0	1
510	female	14	1	1	1	1	4	1	3	2	1	3	2	3	23	1	2	1	1	1	1	2	2	1	2	1	4	4	22	0	0	0	35	0	35	1	60	2
511	female	13	2	1	2	3	5	1	1	2	1	5	1	4	28	1	1	1	1	5	1	1	5	1	1	1	5	2	25	0	0	0	35	35	70	1	0	1
512	female	14	3	2	1	2	2	1	2	2	2	2	3	3	25	1	2	2	2	2	2	2	2	2	2	2	2	2	24	0	0	0	35	70	105	2	10	1
513	female	14	1	1	4	1	1	1	1	4	5	2	1	1	23	1	2	1	2	1	1	1	3	5	2	1	3	1	23	0	0	0	35	0	35	1	10	1
514	female	14	2	2	2	1	2	1	4	4	2	2	1	1	24	1	2	3	1	3	3	2	4	5	1	1	3	3	31	0	0	0	35	0	35	1	0	1
515	female	14	2	1	2	4	1	1	3	2	1	5	2	2	26	1	2	2	3	3	4	3	4	4	4	3	4	5	41	0	0	0	35	70	105	2	0	1
516	female	15	3	4	2	3	3	3	4	3	4	4	4	3	40	2	3	2	3	3	2	2	3	3	2	2	2	3	30	0	0	0	35	0	35	1	0	1
517	female	14	2	2	2	4	2	1	4	2	2	3	4	3	31	2	4	2	2	5	2	2	3	5	2	2	4	3	36	0	0	0	35	0	35	1	0	1
518	female	14	1	4	2	3	2	1	2	3	1	3	2	1	25	2	2	1	1	5	2	2	2	2	1	1	5	2	26	0	0	0	0	35	35	1	0	1
519	female	14	1	1	3	3	3	2	2	1	1	2	2	3	24	2	1	1	1	1	1	1	1	1	1	1	1	1	12	0	0	0	0	0	0	1	0	1
520	female	15	4	3	4	2	1	1	4	3	2	5	4	1	34	2	5	3	2	5	3	5	3	4	5	3	5	4	47	25	30	25	35	35	150	2	70	2
521	female	15	2	4	4	3	3	4	4	5	3	4	3	3	42	2	5	5	5	5	2	3	4	2	2	3	4	3	43	0	0	0	0	0	0	1	0	1
522	female	14	1	2	2	2	2	1	3	2	1	2	2	3	23	2	2	2	2	3	1	3	2	2	1	1	2	2	23	0	0	0	35	35	70	1	0	1
523	female	14	1	2	1	3	3	2	3	1	2	3	4	3	28	2	2	1	1	3	3	2	2	4	2	1	3	1	25	0	0	0	35	35	70	1	0	1
524	female	15	2	4	5	3	2	2	3	2	4	4	3	4	38	2	2	3	2	2	2	3	4	4	2	2	2	3	31	0	0	0	35	35	70	1	30	2
525	female	14	2	1	1	1	1	1	1	1	1	1	3	1	15	2	1	1	1	1	2	2	3	1	2	2	4	1	21	0	0	0	0	0	0	1	0	1
526	female	14	1	1	1	1	1	1	1	2	3	1	2	1	16	2	3	1	2	1	1	1	2	5	2	2	1	1	22	0	0	0	0	0	0	1	0	1
527	female	14	2	4	4	3	3	3	4	3	3	4	4	4	41	2	2	2	2	2	2	3	2	2	1	2	1	2	23	0	0	0	35	70	105	2	0	1
528	female	13	4	5	5	4	2	5	4	4	5	4	2	5	49	2	5	4	5	5	5	5	5	4	5	4	5	5	57	0	0	0	35	0	35	1	30	2
529	female	14	3	4	2	3	4	2	3	2	4	4	1	3	35	2	3	3	2	4	2	1	2	5	2	2	4	5	35	0	0	0	35	0	35	1	0	1
530	female	14	1	1	1	1	2	1	2	1	1	2	1	1	15	2	2	1	1	5	1	2	1	5	5	1	5	1	30	0	0	0	0	35	35	1	0	1
531	female	15	2	4	4	4	3	3	2	3	4	3	4	3	39	2	5	3	2	5	2	2	2	4	1	2	4	3	35	0	0	0	35	0	35	1	0	1
532	female	14	3	5	5	4	3	4	3	2	4	4	3	4	44	3	4	4	5	3	4	4	4	5	2	3	2	4	44	25	10	0	35	35	105	2	0	1
533	female	14	2	2	2	3	2	1	2	2	2	4	2	2	26	3	2	1	1	2	2	1	2	2	1	1	2	2	19	0	0	0	35	0	35	1	0	1
534	female	14	2	1	4	1	2	1	4	1	3	3	3	3	28	3	2	2	1	2	2	2	2	2	1	1	2	1	20	0	0	0	0	0	0	1	0	1
535	female	15	1	2	1	1	1	1	2	2	2	2	2	1	18	3	2	1	1	3	1	1	1	2	1	1	3	1	18	0	0	0	35	0	35	1	0	1
536	female	15	2	1	2	4	3	1	1	1	1	3	1	1	21	3	2	2	1	3	1	2	4	3	2	1	1	2	24	25	30	25	35	35	150	2	20	1
537	female	14	2	3	3	2	4	3	4	2	3	3	3	3	35	3	2	1	1	2	1	2	2	2	1	2	2	1	19	0	10	25	35	0	70	1	30	2
538	female	14	2	3	2	3	2	1	4	4	3	2	2	1	29	3	4	2	1	4	3	3	3	2	3	4	1	5	35	25	20	0	35	0	80	2	0	1
539	female	14	5	3	5	5	5	5	5	4	4	5	3	2	51	3	5	5	5	5	5	5	5	5	5	4	5	5	59	0	0	0	35	35	70	1	0	1
540	female	14	1	1	3	4	5	1	5	1	4	5	3	2	35	3	2	2	1	1	5	2	5	5	2	2	1	1	29	0	0	0	35	0	35	1	0	1
541	female	15	5	4	3	4	4	3	4	4	5	5	4	2	47	3	5	5	5	1	3	4	5	5	2	3	1	3	42	25	20	50	100	35	230	2	15	1
542	female	14	3	4	5	2	5	4	5	3	2	5	2	1	41	3	5	3	1	4	2	3	2	5	1	1	2	1	30	50	30	75	35	70	260	2	0	1
543	female	15	1	5	1	1	3	1	4	2	1	3	1	5	28	3	3	2	1	4	5	1	1	5	1	3	1	1	28	25	20	50	35	35	165	2	30	2
544	female	15	5	5	5	5	5	3	5	5	4	5	3	2	52	3	5	4	4	1	3	4	5	3	5	4	2	3	43	25	10	0	35	35	105	2	35	2
545	female	14	1	1	1	1	1	1	1	1	1	1	1	4	15	3	1	1	1	4	1	1	1	1	1	1	4	1	18	0	0	0	35	0	35	1	0	1
546	female	14	3	4	4	4	3	2	3	5	3	4	4	3	42	3	4	2	3	1	2	3	4	5	3	2	1	2	32	50	20	0	35	35	140	2	0	1
547	female	15	3	4	3	3	3	3	3	3	3	3	3	3	37	3	3	3	3	3	3	3	3	3	3	3	3	3	36	25	20	0	35	0	80	2	0	1
548	female	14	4	5	5	5	3	3	4	4	4	4	3	4	48	3	5	2	3	3	4	4	4	5	3	3	4	4	44	25	10	25	35	35	130	2	0	1
549	female	14	3	5	5	3	4	3	4	4	5	3	1	3	43	3	5	3	3	5	5	5	5	5	3	5	3	5	52	0	0	0	35	0	35	1	20	1
550	female	14	1	1	1	5	1	1	5	1	1	5	1	1	24	3	2	1	2	1	2	3	2	5	2	1	2	1	24	0	0	0	0	0	0	1	0	1
551	female	15	1	3	4	1	4	3	4	3	2	4	3	1	33	3	1	1	1	3	1	1	1	3	1	1	1	1	16	0	0	0	35	35	70	1	0	1
552	female	14	3	4	4	4	3	4	4	4	4	3	3	3	43	3	2	2	1	1	1	2	2	5	2	2	2	2	24	25	20	50	35	35	165	2	0	1
553	female	14	3	3	2	1	3	2	4	4	4	3	4	3	36	3	4	2	3	1	4	4	3	5	4	2	3	3	38	0	0	0	35	0	35	1	0	1
554	female	15	2	4	3	2	3	3	2	5	4	2	3	4	37	3	4	4	3	2	2	3	4	4	4	2	2	3	37	0	0	0	35	70	105	2	0	1
555	female	14	2	5	2	1	1	4	1	2	2	1	2	1	24	3	2	5	1	2	1	4	4	5	1	2	2	1	30	25	20	0	35	0	80	2	15	1
556	female	15	2	3	4	2	4	2	4	3	3	2	3	3	35	3	2	1	1	2	2	2	2	4	2	3	2	2	25	0	20	25	35	35	115	2	20	1
557	female	15	1	1	2	1	2	1	2	3	3	1	2	4	23	3	2	2	1	5	1	2	2	3	2	4	5	2	31	25	30	25	35	35	150	2	0	1
558	female	14	1	4	1	1	1	2	3	2	3	1	3	2	24	3	2	4	2	5	2	1	2	3	4	3	5	3	36	0	0	0	35	0	35	1	0	1
559	female	14	4	4	1	4	4	4	4	2	2	4	2	4	39	3	2	2	1	2	1	3	1	3	1	2	2	3	23	25	20	50	35	35	165	2	15	1
560	female	15	1	2	1	4	2	1	1	2	1	2	3	2	22	3	2	1	1	3	1	1	2	5	1	1	3	2	23	0	0	0	35	0	35	1	0	1
561	female	14	3	3	1	2	2	1	2	3	2	1	1	1	22	3	2	2	1	2	1	1	1	3	1	1	3	1	19	75	50	25	0	35	185	2	0	1
562	female	14	4	3	2	3	3	2	4	3	2	3	3	2	34	3	2	3	2	1	2	2	2	2	1	1	3	2	23	0	0	0	35	35	70	1	0	1
563	female	15	1	3	4	5	3	5	3	3	2	1	1	1	32	3	2	3	3	2	5	3	4	1	2	5	1	2	33	25	20	25	35	35	140	2	40	2
564	female	14	3	3	4	4	4	3	3	2	2	3	4	4	39	3	2	2	2	3	4	3	4	4	4	2	3	2	35	0	0	0	35	70	105	2	0	1
565	female	15	5	2	2	5	1	2	4	2	2	1	2	1	29	3	3	2	2	2	1	1	2	2	1	1	2	1	20	0	10	0	35	0	45	1	0	1
566	female	14	4	2	2	5	3	1	5	2	2	4	2	1	33	3	5	1	2	2	5	5	5	3	5	3	3	3	42	0	0	0	0	0	0	1	10	1
567	female	15	3	4	2	1	1	3	2	2	4	3	5	5	35	3	2	2	3	5	4	4	4	5	2	2	2	3	38	0	0	50	35	35	120	2	4	1
568	female	14	3	3	2	4	2	4	3	2	4	2	4	4	37	3	5	3	3	1	3	3	3	5	2	2	1	2	33	0	0	0	35	35	70	1	0	1
569	female	13	1	2	2	3	3	3	5	5	1	3	3	4	35	3	1	1	1	1	2	1	1	4	2	1	2	2	19	0	0	0	70	35	105	2	30	2
570	female	14	3	3	3	3	3	2	3	3	2	3	3	2	33	3	4	1	1	3	2	2	3	2	2	1	2	2	25	25	40	25	35	35	160	2	0	1
571	female	14	4	4	4	4	3	5	5	3	4	4	3	5	48	3	5	3	2	3	5	4	5	5	3	2	4	4	45	25	20	25	35	70	175	2	0	1
572	female	14	4	3	3	4	4	1	4	3	3	4	2	2	37	3	4	3	1	2	2	3	5	5	4	3	3	2	37	50	30	0	35	35	150	2	1	1
573	female	14	2	3	2	4	2	1	3	2	2	4	2	3	30	3	2	1	1	3	2	1	2	2	1	1	3	1	20	0	0	25	35	0	60	1	0	1
574	female	15	4	1	2	4	1	2	3	1	2	5	2	2	29	3	2	3	2	3	1	1	1	4	1	1	3	2	24	0	0	0	0	0	0	1	10	1
575	female	13	2	3	2	2	3	3	4	3	3	4	3	3	35	3	2	2	2	2	2	2	3	4	2	1	2	1	25	0	0	0	35	0	35	1	0	1
576	female	14	1	2	2	1	3	1	4	2	2	3	3	2	26	3	2	2	2	2	2	3	3	2	2	2	2	2	26	0	0	0	35	0	35	1	0	1
577	female	14	1	1	2	1	1	1	4	1	2	1	2	1	18	3	3	1	1	3	1	1	1	1	1	1	1	1	16	0	0	0	0	0	0	1	15	1
578	female	15	1	1	1	1	1	1	2	2	1	1	2	1	15	3	1	1	1	2	2	1	2	3	2	1	2	1	19	25	20	0	0	35	80	2	0	1
579	female	14	4	4	1	5	4	3	4	4	3	5	3	4	44	3	2	2	2	1	2	1	5	5	2	1	3	1	27	0	0	0	70	0	70	1	0	1
580	female	15	5	4	2	4	3	2	4	4	3	5	4	1	41	3	5	4	4	2	2	3	4	5	2	4	5	5	45	25	20	0	70	35	150	2	15	1
581	female	14	2	4	3	3	2	1	3	2	2	2	4	2	30	3	2	1	2	3	2	2	2	1	1	1	3	1	21	0	0	0	35	0	35	1	0	1
582	female	14	1	5	1	1	3	2	3	3	2	2	2	3	28	3	2	2	1	3	3	1	2	3	1	2	3	1	24	0	0	0	35	0	35	1	0	1
583	female	14	1	1	4	5	3	1	1	3	4	4	1	1	29	3	1	5	1	1	1	2	1	5	1	1	1	1	21	25	10	0	0	0	35	1	0	1
584	female	14	1	2	3	3	2	1	4	4	3	4	1	2	30	3	3	3	2	3	1	1	2	4	1	1	2	2	25	0	0	0	0	0	0	1	0	1
585	female	15	4	4	4	4	3	2	4	4	2	3	2	4	40	3	3	1	3	1	1	1	4	5	1	1	1	1	23	0	0	0	35	0	35	1	0	1
586	female	15	3	2	3	4	3	2	3	2	4	4	3	2	35	3	1	1	3	2	2	1	1	3	2	2	2	1	21	0	0	0	35	0	35	1	12	1
587	female	15	2	1	4	2	2	1	4	2	2	1	2	4	27	3	2	2	1	4	1	1	1	1	1	2	5	2	23	25	20	0	35	35	115	2	0	1
588	female	15	3	3	3	2	1	1	4	1	3	4	2	1	28	3	3	2	2	3	2	4	1	4	5	2	1	1	30	0	0	0	35	0	35	1	0	1
589	female	14	4	4	4	4	5	4	4	4	5	5	3	5	51	3	4	4	4	4	4	5	5	5	5	5	4	4	53	50	50	25	5	70	200	2	20	1
590	female	15	2	3	2	3	2	1	2	4	5	4	3	1	32	3	2	2	1	3	2	2	3	4	2	2	3	2	28	50	50	25	35	35	195	2	40	2
591	female	15	4	3	2	2	2	2	3	4	4	3	3	2	34	3	2	2	1	1	2	2	2	3	2	1	2	1	21	50	20	50	70	35	225	2	20	1
592	female	14	4	4	3	4	5	4	4	2	2	4	5	5	46	3	2	2	1	1	3	3	3	5	2	1	3	2	28	0	0	0	35	0	35	1	0	1
593	female	14	1	1	1	2	3	1	2	3	1	4	2	2	23	3	2	3	1	3	2	2	2	2	2	2	2	3	26	0	0	0	35	35	70	1	0	1
594	female	15	2	4	4	3	4	4	4	3	4	2	4	4	42	3	2	1	1	2	1	2	3	4	1	1	3	1	22	25	40	25	70	35	195	2	0	1
595	female	15	2	3	4	3	2	3	3	2	3	4	3	2	34	3	2	2	1	3	2	1	2	1	1	1	3	2	21	25	20	0	35	35	115	2	30	2
596	female	15	2	4	4	2	3	2	3	4	2	2	5	1	34	3	2	3	3	3	4	2	3	5	2	1	5	5	38	0	0	25	35	70	130	2	0	1
597	female	15	3	4	1	3	3	2	3	4	4	2	3	1	33	3	3	5	4	3	4	2	1	1	2	3	3	3	34	25	20	50	35	35	165	2	20	1
598	female	15	1	3	4	2	2	2	3	2	2	2	2	3	28	3	3	2	2	3	1	2	2	2	1	1	3	1	23	50	20	0	35	35	140	2	120	2
599	female	15	1	4	4	1	5	3	4	3	4	4	3	4	40	3	3	2	2	2	4	4	4	5	3	2	2	1	34	25	30	50	35	35	175	2	0	1
600	female	14	1	4	1	1	2	1	4	1	3	1	1	1	21	3	3	2	1	3	2	1	5	5	1	1	2	2	28	0	0	0	35	0	35	1	0	1
601	female	14	2	3	2	4	2	4	4	1	4	4	4	4	38	3	3	1	2	1	2	2	1	4	1	1	1	1	20	0	20	0	0	35	55	1	0	1
602	female	14	1	1	1	1	2	1	3	1	1	1	2	1	16	3	3	4	5	2	2	4	4	5	5	5	2	4	45	100	100	0	35	35	270	2	60	2
603	female	15	3	2	1	2	1	1	2	2	2	3	2	3	24	3	3	2	1	2	1	1	1	4	2	1	2	2	22	25	10	0	35	0	70	1	0	1
604	female	15	3	1	4	4	2	1	4	4	3	4	1	4	35	3	2	2	2	2	2	2	3	3	2	1	2	1	24	50	20	0	35	35	140	2	0	1
605	female	14	1	3	2	3	1	1	3	2	1	3	1	5	26	3	3	2	1	4	2	2	2	2	1	2	5	2	28	0	0	0	35	70	105	2	30	2
606	female	14	2	4	4	2	4	2	4	4	3	5	4	4	42	3	2	2	2	2	2	2	2	2	3	2	3	3	27	0	0	0	35	0	35	1	0	1
607	female	14	4	3	3	5	2	3	3	3	3	3	3	3	38	3	3	2	2	2	3	2	3	3	2	2	2	3	29	0	0	0	35	0	35	1	0	1
608	female	13	2	4	5	4	3	2	5	4	4	3	3	4	43	3	3	3	2	2	3	2	2	4	1	1	2	1	26	0	0	25	35	35	95	2	20	1
609	female	15	2	2	2	2	3	1	3	3	3	2	3	4	30	3	2	2	1	3	3	3	3	4	2	3	3	2	31	50	70	0	35	70	225	2	15	1
610	female	14	2	2	3	5	1	1	4	3	3	3	2	2	31	3	3	3	4	3	4	4	4	1	2	2	2	3	35	0	0	0	70	70	140	2	0	1
611	female	14	3	3	4	2	5	2	3	2	3	3	4	4	38	3	2	3	2	4	1	1	1	3	1	2	2	3	25	50	60	0	35	35	180	2	0	1
612	female	15	3	2	2	4	2	2	1	2	2	1	2	2	25	3	2	1	1	3	2	2	1	3	2	1	2	1	21	0	0	0	0	0	0	1	25	1
613	female	14	5	3	3	3	3	3	3	3	3	3	3	3	38	3	3	1	1	3	2	1	1	2	1	2	2	1	20	0	0	0	35	0	35	1	20	1
614	female	15	5	2	1	1	2	1	3	3	2	4	2	3	29	3	2	2	1	3	2	3	3	4	2	2	2	2	28	25	0	0	0	0	25	1	8	1
615	female	16	5	2	1	3	1	1	4	3	1	4	1	1	27	3	2	2	1	2	2	3	2	1	2	1	2	1	21	0	0	0	35	0	35	1	0	1
616	female	14	2	2	1	2	2	1	2	4	3	2	1	4	26	3	3	2	3	3	2	2	3	4	2	1	2	1	28	0	0	0	35	0	35	1	5	1
617	female	14	2	2	2	3	2	3	2	2	3	2	3	4	30	3	3	3	3	4	2	3	4	4	3	2	3	2	36	25	50	0	35	35	145	2	0	1
618	female	14	2	4	2	2	4	1	4	2	2	3	3	3	32	3	2	4	1	3	1	3	4	4	2	2	3	3	32	0	0	0	35	0	35	1	0	1
619	female	15	2	3	3	3	3	3	3	2	2	3	3	3	33	3	3	1	1	2	3	2	2	2	1	1	2	3	23	0	0	0	0	0	0	1	0	1
620	female	15	2	1	1	2	1	1	3	3	3	2	2	4	25	3	2	1	1	5	2	1	1	5	2	1	3	3	27	0	0	0	0	0	0	1	30	2
621	female	14	3	2	1	3	4	1	4	4	4	4	2	4	36	3	2	1	2	2	1	1	2	2	1	1	2	1	18	25	10	0	35	35	105	2	20	1
622	female	15	1	2	1	1	1	3	2	2	2	2	3	3	23	3	2	2	1	3	2	1	2	2	1	1	2	1	20	0	0	0	35	0	35	1	0	1
623	female	15	3	2	2	2	1	1	3	2	2	3	2	1	24	3	2	1	1	2	1	1	2	2	2	1	3	3	21	0	0	0	0	0	0	1	0	1
624	female	14	2	4	2	4	4	3	4	2	4	4	2	4	39	3	2	1	2	1	1	2	2	3	1	1	1	1	18	0	0	0	0	0	0	1	0	1
625	female	16	2	1	3	2	3	1	2	3	2	2	1	2	24	3	3	3	3	4	1	3	1	1	1	1	3	2	26	0	0	0	35	35	70	1	60	2
626	female	13	3	5	5	1	5	5	3	3	5	2	5	5	47	3	2	2	2	2	2	2	2	3	3	2	2	5	29	0	0	0	35	0	35	1	0	1
627	female	14	3	4	4	3	2	1	4	3	2	3	1	4	34	3	2	2	3	3	4	2	1	5	3	1	3	1	30	50	20	0	70	35	175	2	15	1
628	female	14	1	2	2	2	1	1	2	3	2	1	1	1	19	3	2	2	1	3	2	2	3	2	1	1	1	1	21	25	10	0	35	0	70	1	10	1
629	female	14	1	5	3	4	4	5	4	3	4	4	3	5	45	3	5	5	5	2	5	2	5	5	5	2	3	1	45	25	20	0	35	0	80	2	15	1
630	female	14	3	2	3	3	2	2	2	4	3	3	2	3	32	3	2	2	1	3	4	2	2	4	1	2	3	1	27	0	0	0	35	35	70	1	15	1
631	female	15	1	3	2	3	2	3	3	2	2	3	3	3	30	3	2	1	1	1	1	2	2	1	1	1	1	1	15	0	0	0	0	0	0	1	30	2
632	female	14	3	3	3	3	3	3	3	3	3	3	4	3	37	3	2	2	2	2	2	2	2	2	2	1	2	1	22	0	10	0	0	35	45	1	0	1
633	female	14	3	3	3	3	3	3	3	3	3	3	3	3	36	3	2	2	1	2	2	2	2	2	1	1	2	1	20	25	30	50	35	35	175	2	0	1
634	female	14	1	3	3	1	2	1	4	1	2	2	2	2	24	3	2	1	1	5	1	1	1	1	1	1	5	1	21	0	0	0	0	0	0	1	20	1
635	female	14	4	3	4	4	2	2	3	2	4	4	4	4	40	3	2	1	1	2	1	2	2	2	1	1	2	1	18	0	0	0	0	0	0	1	0	1
636	female	14	3	4	2	2	2	4	2	3	4	3	2	4	35	3	2	2	1	3	2	1	2	4	2	1	4	2	26	0	10	0	35	35	80	2	25	1
637	female	14	3	2	2	4	2	1	4	2	4	3	2	2	31	3	1	3	2	2	2	1	1	3	1	2	2	1	21	25	50	25	70	35	205	2	15	1
638	female	14	4	4	3	4	4	4	4	3	4	3	2	4	43	2	3	2	2	2	3	2	4	1	3	2	2	1	27	0	0	0	35	35	70	1	0	1
639	female	14	3	2	2	4	3	2	2	3	4	2	2	2	31	2	2	3	2	3	2	1	2	3	2	1	3	2	26	0	20	0	35	0	55	1	15	1
640	female	13	3	4	1	4	2	1	2	2	3	4	3	2	31	2	2	1	2	1	1	2	4	5	3	2	2	1	26	0	0	0	35	0	35	1	0	1
641	female	13	1	4	3	3	3	4	4	3	3	3	2	2	35	2	2	2	2	1	2	3	4	2	2	1	1	2	24	0	0	0	35	35	70	1	0	1
642	female	13	1	3	2	3	4	3	3	2	3	4	1	2	31	2	2	4	3	3	1	2	4	3	2	1	4	5	34	0	0	0	0	0	0	1	0	1
643	female	13	5	4	1	3	1	1	2	1	2	4	1	3	28	2	2	1	1	2	1	2	3	1	1	1	3	1	19	0	0	0	35	0	35	1	0	1
644	female	14	1	2	1	1	1	1	4	3	4	2	3	2	25	2	2	3	4	4	4	3	3	5	1	1	3	3	36	0	0	0	35	35	70	1	65	2
645	female	14	3	4	3	4	3	5	5	4	5	4	3	3	46	2	5	3	4	2	2	2	4	5	3	1	2	3	36	25	20	0	70	35	150	2	5	1
646	female	14	1	3	3	1	2	3	2	2	1	3	1	2	24	2	2	1	1	4	2	2	1	1	2	2	4	2	24	0	0	0	35	0	35	1	0	1
647	female	14	3	5	4	4	4	1	4	4	4	4	2	4	43	2	2	2	3	5	2	4	5	3	4	4	2	2	38	0	0	0	70	35	105	2	10	1
648	female	14	4	5	5	5	4	5	2	3	5	5	5	5	53	2	4	4	4	3	2	5	5	2	2	5	1	4	41	50	20	25	35	70	200	2	0	1
649	female	13	1	3	4	3	3	4	3	2	2	3	1	2	31	2	2	2	1	2	2	1	1	2	1	1	2	1	18	0	0	0	0	0	0	1	30	2
650	female	13	1	5	2	4	2	2	2	2	2	4	2	2	30	2	1	1	1	2	1	1	1	2	1	1	2	1	15	0	0	25	0	0	25	1	30	2
651	female	14	1	1	4	2	4	1	1	1	1	1	1	1	19	2	2	1	1	5	1	2	1	4	2	1	5	2	27	0	0	0	35	0	35	1	30	2
652	female	14	4	5	3	4	4	4	4	1	2	3	1	5	40	2	3	2	2	4	3	2	4	5	2	2	2	2	33	25	40	0	35	0	100	2	0	1
653	female	13	1	2	3	1	2	1	2	2	2	2	1	3	22	2	2	2	1	4	4	2	2	5	1	1	4	2	30	25	20	0	0	35	80	2	0	1
654	female	13	4	3	3	2	1	3	3	1	4	1	3	3	31	2	1	5	1	1	2	1	2	4	5	1	2	1	26	0	0	0	35	0	35	1	0	1
655	female	13	2	4	2	1	4	1	2	2	4	2	4	1	29	2	1	2	1	5	3	4	5	5	3	1	2	1	33	25	20	0	35	35	115	2	30	2
656	female	13	1	4	5	1	1	1	2	4	1	2	1	2	25	2	2	3	2	3	3	1	1	3	2	1	2	1	24	0	10	0	35	0	45	1	0	1
657	female	14	1	1	2	2	3	2	2	4	4	2	2	3	28	2	1	3	2	2	2	1	2	3	1	1	4	1	23	25	30	0	35	35	125	2	0	1
658	female	14	1	2	1	1	2	1	1	1	2	1	1	1	15	2	1	2	1	1	1	1	1	2	1	1	5	2	19	0	20	0	0	35	55	1	0	1
659	female	14	3	4	3	2	2	1	5	5	2	4	1	4	36	2	3	4	1	2	1	2	2	5	2	1	4	1	28	25	30	50	35	70	210	2	0	1
660	female	13	5	1	1	1	1	1	3	2	2	4	3	3	27	2	2	3	1	1	3	2	3	2	2	2	3	2	26	50	10	0	35	35	130	2	30	2
661	female	13	1	1	1	5	1	1	1	1	1	5	1	1	20	2	2	2	1	3	1	1	1	5	3	1	5	2	27	0	0	0	0	0	0	1	5	1
662	female	13	2	4	2	3	1	3	4	2	2	2	3	1	29	2	3	2	3	4	1	1	1	5	2	1	4	5	32	0	0	0	35	35	70	1	0	1
663	female	13	3	5	3	4	3	2	3	4	2	4	2	1	36	2	2	2	4	4	1	3	4	5	1	1	4	2	33	50	100	0	35	0	185	2	0	1
664	female	14	3	3	3	2	4	2	3	2	3	3	3	2	33	2	3	1	1	2	1	2	3	4	1	1	3	1	23	0	0	0	0	0	0	1	0	1
665	female	14	1	4	2	2	4	1	4	4	3	2	3	2	32	2	2	2	1	3	1	2	3	1	1	2	2	1	21	0	0	0	35	0	35	1	0	1
666	female	13	4	3	4	4	1	1	4	3	2	4	2	2	34	2	1	2	2	1	2	1	2	5	2	1	5	2	26	0	0	0	35	35	70	1	30	2
667	female	13	2	1	1	2	2	1	2	2	2	2	2	2	21	2	5	2	1	2	2	2	3	2	2	1	2	1	25	25	20	0	35	0	80	2	0	1
668	female	14	4	3	1	2	3	4	4	2	3	3	1	2	32	2	2	3	1	4	2	1	2	4	2	1	4	3	29	0	0	0	35	0	35	1	0	1
669	female	13	2	4	1	5	1	1	2	4	2	2	1	1	26	2	1	2	1	2	1	1	1	1	1	1	2	1	15	0	0	0	0	0	0	1	0	1
670	female	13	2	2	2	3	1	1	2	2	1	2	4	2	24	2	4	2	2	2	2	2	4	3	2	2	3	3	31	0	0	0	70	35	105	2	0	1
671	female	13	5	2	2	5	4	4	3	5	2	4	5	1	42	2	3	3	3	4	4	4	3	5	4	2	4	5	44	0	0	0	35	0	35	1	0	1
672	female	13	3	4	3	2	3	3	2	4	3	3	3	3	36	2	2	3	1	2	3	1	2	4	1	3	1	2	25	0	0	25	35	35	95	2	20	1
673	female	13	4	4	4	5	3	2	3	2	2	5	3	4	41	2	3	2	2	3	2	1	2	5	3	2	4	3	32	25	10	0	35	35	105	2	45	2
674	female	13	1	3	3	3	3	3	4	3	2	3	4	2	34	2	3	2	1	3	1	2	2	1	1	2	3	1	22	0	0	0	0	0	0	1	0	1
675	female	13	1	2	3	4	1	1	3	2	1	3	2	1	24	2	1	2	2	3	1	3	4	5	1	1	2	2	27	25	10	0	35	0	70	1	0	1
676	female	13	4	5	4	2	5	2	4	5	2	5	1	1	40	2	2	1	1	3	1	1	2	5	1	1	3	2	23	25	20	0	35	35	115	2	0	1
677	female	13	1	1	1	1	1	1	2	1	1	2	1	1	14	2	1	1	1	3	1	1	1	1	1	1	4	1	17	0	0	0	35	35	70	1	30	2
678	female	13	3	3	4	4	4	3	1	3	4	4	4	3	40	2	5	3	4	3	2	3	5	5	2	2	3	4	41	100	100	25	35	35	295	2	120	2
679	female	14	1	2	1	4	2	1	3	1	1	3	1	1	21	2	1	1	1	4	1	2	3	2	1	1	3	1	21	0	0	0	0	0	0	1	0	1
680	female	13	4	4	5	2	4	4	2	1	4	4	3	4	41	2	1	2	3	1	4	4	5	5	3	1	1	5	35	25	20	25	35	35	140	2	20	1
681	female	13	3	5	5	5	4	5	4	3	5	5	5	5	54	2	3	5	2	1	2	3	2	4	3	3	1	1	30	0	0	0	70	70	140	2	0	1
682	female	13	2	3	2	4	3	3	2	2	3	4	3	4	35	2	3	2	2	1	2	3	4	3	1	2	1	2	26	75	30	25	35	35	200	2	0	1
683	female	14	1	2	1	2	3	1	3	2	2	1	2	2	22	2	2	2	1	2	1	2	3	5	2	2	5	1	28	25	10	0	35	35	105	2	30	2
684	female	13	1	2	1	2	1	1	1	2	3	3	1	3	21	2	2	3	1	2	1	1	2	5	1	2	4	3	27	25	0	0	35	0	60	1	20	1
685	female	13	2	2	3	4	2	2	4	2	2	2	3	2	30	2	2	3	1	1	1	2	1	3	2	1	2	1	20	25	10	0	35	0	70	1	20	1
